# Supplementary material for: Validity and reliability of sprint force-velocity profiling in elite football: Comparison of MySprint, GPS, and radar devices
Source: PLoS One. 2025 Jun 4;20(6):e0325611. doi: 10.1371/journal.pone.0325611 (PMC12136470; doi:10.1371/journal.pone.0325611)
Supplement: S1 File — (XLSX) [file pone.0325611.s001.xlsx]

## Sheet: GPS data
Time (s)	GPS Speed (m/s)	Model Speed (m/s)	Position (m)	Square differences	Acceleration (m/s2)	Position (m)	F Hzt (N)	F air (N)	F HZT total (N)	F HZT total (N/kg)	Power hzt (W/kg)	F RESULTANT (N)	RF (%)	Vmax (m/s)	8.94078
0	0	-0.0313517	0	0.000982932	5.58639	0.0503531	401.103	0.000359558	401.103	5.58639	-0.175143	810.558	0.494848	Mass (kg)	71.8
0.1	0.35	0.510251	0.0510251	0.260356	5.24916	0.074579	376.89	0.0952385	376.985	5.25049	2.67907	798.898	0.471882	Height (m)	1.76
0.2	0.730556	1.01916	0.152941	0.447774	4.9323	0.151314	354.139	0.379953	354.519	4.93759	5.03219	788.545	0.449586	T° (°C)	15
0.3	1.75278	1.49735	0.302676	0.58797	4.63456	0.277387	332.761	0.820145	333.582	4.64598	6.95665	779.357	0.428022	P (mmHg)	1010
0.4	2.08333	1.94667	0.497343	0.0375939	4.35479	0.449821	312.674	1.38621	314.06	4.3741	8.51493	771.203	0.407234	Tau (s)	1.60607													distance	time	diff				Predicted	Timing Light
0.5	2.675	2.36887	0.73423	0.0815301	4.09192	0.665817	293.8	2.05271	295.852	4.12051	9.76094	763.969	0.387257	Time delay (s)	0.005622													40.3	5.85372	0.217826			0.3			diff	diff in per
0.6	3.66945	2.76558	1.01079	0.00820488	3.84491	0.922746	276.064	2.79781	278.862	3.88388	10.7412	757.552	0.36811	SUM of square differences	0.246909	0.0757764																	1.46	1.16	1.06	0.1	9.43396
0.7	3.17222	3.13835	1.32462	0.282066	3.61281	1.21814	259.4	3.60286	263.003	3.66299	11.4957	751.858	0.349804	Air friction coefficient k (kg/m)	0.365801	see Arsac et al. 2002																	2.2	1.9	1.78	0.12	6.74157
0.8	3.78889	3.48861	1.67348	0.100101	3.39472	1.54967	243.741	4.45195	248.193	3.45673	12.0592	746.807	0.332339	rho (kg/m^3)	1.62883																		5.85	5.55	5.4	0.15	2.77778
0.9	3.97778	3.81773	2.05526	0.00083175	3.1898	1.91515	229.028	5.33158	234.359	3.26406	12.4613	742.324	0.31571	Af (m²)	0.499064
1	4.49445	4.12698	2.46796	0.0222617	2.99725	2.31255	215.202	6.23033	221.433	3.08402	12.7277	738.345	0.299904	Cd	0.9
1.1	4.83334	4.41757	2.90971	0.00591037	2.81632	2.73993	202.212	7.13858	209.35	2.91574	12.8805	734.811	0.284904
1.2	4.63889	4.69061	3.37877	0.0203703	2.64631	3.19548	190.005	8.0483	198.054	2.75841	12.9386	731.673	0.270686	MAIN OUTCOMES															2.16
1.3	5.36112	4.94717	3.87349	0.0950372	2.48657	3.6775	178.536	8.95281	187.488	2.61126	12.9184	728.884	0.257227	F0 (N/kg)	5.55985														1.86
1.4	5.28334	5.18825	4.39232	0.0298833	2.33647	4.1844	167.758	9.84661	177.605	2.47361	12.8337	726.405	0.244499	V0 (m/s)	9.49937
1.5	6	5.41477	4.93379	0.0172742	2.19543	4.71467	157.632	10.7252	168.357	2.3448	12.6966	724.199	0.232473	Pmax (W/kg)	13.2038
1.6	5.89723	5.62762	5.49655	0.138673	2.0629	5.2669	148.116	11.585	159.701	2.22425	12.5172	722.236	0.22112	RFmax	0.244499
1.7	5.77223	5.82762	6.07932	0.00484579	1.93837	5.83976	139.175	12.423	151.598	2.11139	12.3044	720.487	0.21041	Drf	-0.0497296
1.8	6.20556	6.01554	6.68087	0.0592019	1.82136	6.43202	130.774	13.2372	144.011	2.00572	12.0655	718.929	0.200313	DRF	-0.585287
1.9	6.26112	6.19212	7.30008	0.000180566	1.71142	7.04249	122.88	14.0257	136.905	1.90676	11.8069	717.54	0.190798	Drf	-0.0497296
2	6.96112	6.35805	7.93589	0.0093953	1.60811	7.67009	115.462	14.7874	130.249	1.81406	11.5339	716.3	0.181837	F0 (N)	399.197
2.1	6.82501	6.51395	8.58728	0.199956	1.51103	8.31377	108.492	15.5215	124.014	1.72721	11.251	715.192	0.173399	Pmax (W)	948.03
2.2	6.87501	6.66045	9.25333	0.0270794	1.41982	8.97256	101.943	16.2275	118.171	1.64583	10.962	714.202	0.165458
2.3	7.18056	6.7981	9.93314	0.00591456	1.33411	9.64556	95.7892	16.9052	112.694	1.56956	10.67	713.316	0.157987
2.4	7.15001	6.92744	10.6259	0.0640694	1.25358	10.3319	90.0069	17.5546	107.561	1.49807	10.3778	712.523	0.150959
2.5	7.24445	7.04898	11.3308	0.0102068	1.17791	11.0308	84.5736	18.176	102.75	1.43105	10.0875	711.813	0.144349
2.6	7.01667	7.16318	12.0471	0.00660561	1.1068	11.7415	79.4683	18.7697	98.238	1.36822	9.80078	711.176	0.138135
2.7	7.49445	7.27048	12.7741	0.0644185	1.03999	12.4632	74.6712	19.3362	94.0074	1.3093	9.51921	710.604	0.132292															Bolt's power/kg is at 30
2.8	7.61945	7.37131	13.5113	0.0151642	0.97721	13.1953	70.1637	19.8762	90.0399	1.25404	9.2439	710.09	0.126801
2.9	7.94723	7.46605	14.2579	0.0235322	0.918221	13.9373	65.9283	20.3905	86.3187	1.20221	8.97576	709.627	0.121639
3	7.93612	7.55507	15.0134	0.153788	0.862793	14.6884	61.9485	20.8796	82.8281	1.15359	8.71549	709.211	0.116789
3.1	7.67223	7.63872	15.7773	0.0884461	0.81071	15.4481	58.209	21.3445	79.5535	1.10799	8.4636	708.836	0.112231
3.2	7.73612	7.71732	16.549	0.00203301	0.761772	16.2159	54.6952	21.786	76.4812	1.0652	8.22047	708.498	0.107948
3.3	7.75834	7.79117	17.3281	0.00303095	0.715787	16.9914	51.3935	22.205	73.5985	1.02505	7.98633	708.193	0.103924
3.4	8.01945	7.86057	18.1142	0.0104505	0.672579	17.774	48.2912	22.6023	70.8935	0.987374	7.76132	707.917	0.100144
3.5	7.77501	7.92577	18.9067	0.00877534	0.631979	18.5634	45.3761	22.9789	68.3549	0.952018	7.54548	707.667	0.0965919
3.6	7.95556	7.98704	19.7054	0.0449603	0.593829	19.359	42.6369	23.3355	65.9724	0.918836	7.33879	707.441	0.0932551
3.7	7.83056	8.04462	20.5099	0.0458195	0.557983	20.1607	40.0632	23.6731	63.7363	0.887692	7.14114	707.236	0.0901203
3.8	8.05556	8.09871	21.3198	0.00186203	0.5243	20.9678	37.6447	23.9926	61.6373	0.858459	6.95241	707.05	0.0871754
3.9	8.20001	8.14954	22.1347	0.00254643	0.492651	21.7803	35.3723	24.2947	59.667	0.831017	6.77241	706.881	0.0844089
4	7.94167	8.19731	22.9545	0.0653488	0.462912	22.5977	33.2371	24.5803	57.8174	0.805256	6.60093	706.727	0.0818101
4.1	8.15278	8.24219	23.7787	0.00799277	0.434968	23.4197	31.2307	24.8502	56.0809	0.781071	6.43774	706.587	0.0793687
4.2	8.07501	8.28436	24.6071	0.0438276	0.408711	24.246	29.3455	25.1052	54.4506	0.758365	6.28257	706.46	0.0770754
4.3	8.22501	8.32398	25.4395	0.00979607	0.384039	25.0764	27.574	25.3459	52.9199	0.737046	6.13516	706.343	0.074921
		-0.0313517	25.5743	0.000982932	5.58639	0.0503531	401.103	0.000359558	401.103	5.58639	-0.175143	810.558	0.494848
		-0.0313517	25.5743	0.000982932	5.58639	0.0503531	401.103	0.000359558	401.103	5.58639	-0.175143	810.558	0.494848
		-0.0313517	25.5743	0.000982932	5.58639	0.0503531	401.103	0.000359558	401.103	5.58639	-0.175143	810.558	0.494848
		-0.0313517	25.5743	0.000982932	5.58639	0.0503531	401.103	0.000359558	401.103	5.58639	-0.175143	810.558	0.494848
		-0.0313517	25.5743	0.000982932	5.58639	0.0503531	401.103	0.000359558	401.103	5.58639	-0.175143	810.558	0.494848
		-0.0313517	25.5743	0.000982932	5.58639	0.0503531	401.103	0.000359558	401.103	5.58639	-0.175143	810.558	0.494848
		-0.0313517	25.5743	0.000982932	5.58639	0.0503531	401.103	0.000359558	401.103	5.58639	-0.175143	810.558	0.494848
		-0.0313517	25.5743	0.000982932	5.58639	0.0503531	401.103	0.000359558	401.103	5.58639	-0.175143	810.558	0.494848
		-0.0313517	25.5743	0.000982932	5.58639	0.0503531	401.103	0.000359558	401.103	5.58639	-0.175143	810.558	0.494848
		-0.0313517	25.5743	0.000982932	5.58639	0.0503531	401.103	0.000359558	401.103	5.58639	-0.175143	810.558	0.494848
		-0.0313517	25.5743	0.000982932	5.58639	0.0503531	401.103	0.000359558	401.103	5.58639	-0.175143	810.558	0.494848
		-0.0313517	25.5743	0.000982932	5.58639	0.0503531	401.103	0.000359558	401.103	5.58639	-0.175143	810.558	0.494848
		-0.0313517	25.5743	0.000982932	5.58639	0.0503531	401.103	0.000359558	401.103	5.58639	-0.175143	810.558	0.494848
		-0.0313517	25.5743	0.000982932	5.58639	0.0503531	401.103	0.000359558	401.103	5.58639	-0.175143	810.558	0.494848
		-0.0313517	25.5743	0.000982932	5.58639	0.0503531	401.103	0.000359558	401.103	5.58639	-0.175143	810.558	0.494848
		-0.0313517	25.5743	0.000982932	5.58639	0.0503531	401.103	0.000359558	401.103	5.58639	-0.175143	810.558	0.494848
		-0.0313517	25.5743	0.000982932	5.58639	0.0503531	401.103	0.000359558	401.103	5.58639	-0.175143	810.558	0.494848
		-0.0313517	25.5743	0.000982932	5.58639	0.0503531	401.103	0.000359558	401.103	5.58639	-0.175143	810.558	0.494848
		-0.0313517	25.5743	0.000982932	5.58639	0.0503531	401.103	0.000359558	401.103	5.58639	-0.175143	810.558	0.494848
		-0.0313517	25.5743	0.000982932	5.58639	0.0503531	401.103	0.000359558	401.103	5.58639	-0.175143	810.558	0.494848
		-0.0313517	25.5743	0.000982932	5.58639	0.0503531	401.103	0.000359558	401.103	5.58639	-0.175143	810.558	0.494848
		-0.0313517	25.5743	0.000982932	5.58639	0.0503531	401.103	0.000359558	401.103	5.58639	-0.175143	810.558	0.494848
		-0.0313517	25.5743	0.000982932	5.58639	0.0503531	401.103	0.000359558	401.103	5.58639	-0.175143	810.558	0.494848
		-0.0313517	25.5743	0.000982932	5.58639	0.0503531	401.103	0.000359558	401.103	5.58639	-0.175143	810.558	0.494848
		-0.0313517	25.5743	0.000982932	5.58639	0.0503531	401.103	0.000359558	401.103	5.58639	-0.175143	810.558	0.494848
		-0.0313517	25.5743	0.000982932	5.58639	0.0503531	401.103	0.000359558	401.103	5.58639	-0.175143	810.558	0.494848
		-0.0313517	25.5743	0.000982932	5.58639	0.0503531	401.103	0.000359558	401.103	5.58639	-0.175143	810.558	0.494848
		-0.0313517	25.5743	0.000982932	5.58639	0.0503531	401.103	0.000359558	401.103	5.58639	-0.175143	810.558	0.494848															top guys at 0.04-0.06
		-0.0313517	25.5743	0.000982932	5.58639	0.0503531	401.103	0.000359558	401.103	5.58639	-0.175143	810.558	0.494848
		-0.0313517	25.5743	0.000982932	5.58639	0.0503531	401.103	0.000359558	401.103	5.58639	-0.175143	810.558	0.494848
		-0.0313517	25.5743	0.000982932	5.58639	0.0503531	401.103	0.000359558	401.103	5.58639	-0.175143	810.558	0.494848
		-0.0313517	25.5743	0.000982932	5.58639	0.0503531	401.103	0.000359558	401.103	5.58639	-0.175143	810.558	0.494848
		-0.0313517	25.5743	0.000982932	5.58639	0.0503531	401.103	0.000359558	401.103	5.58639	-0.175143	810.558	0.494848
		-0.0313517	25.5743	0.000982932	5.58639	0.0503531	401.103	0.000359558	401.103	5.58639	-0.175143	810.558	0.494848
		-0.0313517	25.5743	0.000982932	5.58639	0.0503531	401.103	0.000359558	401.103	5.58639	-0.175143	810.558	0.494848
		-0.0313517	25.5743	0.000982932	5.58639	0.0503531	401.103	0.000359558	401.103	5.58639	-0.175143	810.558	0.494848
		-0.0313517	25.5743	0.000982932	5.58639	0.0503531	401.103	0.000359558	401.103	5.58639	-0.175143	810.558	0.494848
		-0.0313517	25.5743	0.000982932	5.58639	0.0503531	401.103	0.000359558	401.103	5.58639	-0.175143	810.558	0.494848
		-0.0313517	25.5743	0.000982932	5.58639	0.0503531	401.103	0.000359558	401.103	5.58639	-0.175143	810.558	0.494848
		-0.0313517	25.5743	0.000982932	5.58639	0.0503531	401.103	0.000359558	401.103	5.58639	-0.175143	810.558	0.494848
		-0.0313517	25.5743	0.000982932	5.58639	0.0503531	401.103	0.000359558	401.103	5.58639	-0.175143	810.558	0.494848
		-0.0313517	25.5743	0.000982932	5.58639	0.0503531	401.103	0.000359558	401.103	5.58639	-0.175143	810.558	0.494848
		-0.0313517	25.5743	0.000982932	5.58639	0.0503531	401.103	0.000359558	401.103	5.58639	-0.175143	810.558	0.494848
		-0.0313517	25.5743	0.000982932	5.58639	0.0503531	401.103	0.000359558	401.103	5.58639	-0.175143	810.558	0.494848
		-0.0313517	25.5743	0.000982932	5.58639	0.0503531	401.103	0.000359558	401.103	5.58639	-0.175143	810.558	0.494848
		-0.0313517	25.5743	0.000982932	5.58639	0.0503531	401.103	0.000359558	401.103	5.58639	-0.175143	810.558	0.494848
		-0.0313517	25.5743	0.000982932	5.58639	0.0503531	401.103	0.000359558	401.103	5.58639	-0.175143	810.558	0.494848
		-0.0313517	25.5743	0.000982932	5.58639	0.0503531	401.103	0.000359558	401.103	5.58639	-0.175143	810.558	0.494848
		-0.0313517	25.5743	0.000982932	5.58639	0.0503531	401.103	0.000359558	401.103	5.58639	-0.175143	810.558	0.494848
		-0.0313517	25.5743	0.000982932	5.58639	0.0503531	401.103	0.000359558	401.103	5.58639	-0.175143	810.558	0.494848
		-0.0313517	25.5743	0.000982932	5.58639	0.0503531	401.103	0.000359558	401.103	5.58639	-0.175143	810.558	0.494848
		-0.0313517	25.5743	0.000982932	5.58639	0.0503531	401.103	0.000359558	401.103	5.58639	-0.175143	810.558	0.494848
		-0.0313517	25.5743	0.000982932	5.58639	0.0503531	401.103	0.000359558	401.103	5.58639	-0.175143	810.558	0.494848
		-0.0313517	25.5743	0.000982932	5.58639	0.0503531	401.103	0.000359558	401.103	5.58639	-0.175143	810.558	0.494848
		-0.0313517	25.5743	0.000982932	5.58639	0.0503531	401.103	0.000359558	401.103	5.58639	-0.175143	810.558	0.494848
