# Supplementary material for: Validity and reliability of sprint force-velocity profiling in elite football: Comparison of MySprint, GPS, and radar devices
Source: PLoS One. 2025 Jun 4;20(6):e0325611. doi: 10.1371/journal.pone.0325611 (PMC12136470; doi:10.1371/journal.pone.0325611)
Supplement: S2 File — (XLSX) [file pone.0325611.s002.xlsx]

## Sheet: From Split times
	Distance (m)	Time (s)	Position model (s)	Square Differences	Time (s)	Position (t)	Velocity (t)	HZT acceleration (t)	Air Friction (N)	HZT Net Force (N)	HZT Net Force (N/kg)	HZT Power (W)	HZT Power (W/kg)	VTC Force (N)	Ratio of Force (%)
Vmax (m/s)	5	1.54	5.02983	0.000889902	0.01	0	0.0618717	6.16166	0.00132856	523.742	6.16167	32.4048	0.381233
7.52429	10	2.382	10.0851	0.00723441	0.02	0.00123235	0.123235	6.11099	0.00527065	519.44	6.11105	64.0129	0.753093
Tau (s)	15	3.105	14.952	0.00230262	0.03	0.00307327	0.184093	6.06074	0.0117618	515.175	6.06088	94.84	1.11576
1.21111	20	3.812	19.9613	0.00149405	0.04	0.00551778	0.244451	6.0109	0.0207387	510.948	6.01115	124.902	1.46943
Stature (m)	25	4.494	24.9244	0.00572126	0.05	0.00856091	0.304312	5.96148	0.0321394	506.758	5.96186	154.213	1.81427
1.78	30	5.192	30.0787	0.0061892	0.06	0.0121977	0.363682	5.91246	0.0459031	502.605	5.913	182.788	2.15045
Mass (kg)				Sum	0.07	0.0164233	0.422563	5.86384	0.06197	498.488	5.86457	210.643	2.47815
85				0.0238314	0.08	0.0212329	0.48096	5.81562	0.0802817	494.408	5.81657	237.79	2.79753
T° (°C)					0.09	0.0266217	0.538877	5.7678	0.100781	490.364	5.76898	264.245	3.10877
20					0.1	0.0325849	0.596317	5.72037	0.123411	486.355	5.72182	290.022	3.41202
P (hPa)	F0 (N/kg)	V0 (m/s)	Pmax (W/kg)	FV Slope	0.11	0.0391177	0.653285	5.67333	0.148117	482.381	5.67508	315.133	3.70744
900	6.14745	7.80185	11.9904	-0.787947	0.12	0.0462156	0.709785	5.62668	0.174845	478.443	5.62874	339.591	3.99519
	RF max (%)	Drf (%)	Vopt (m/s)	Max Speed (m/s)	0.13	0.0538738	0.76582	5.58041	0.203541	474.539	5.58281	363.411	4.27543
	0.386007	-0.0751246	3.90093	7.41896	0.14	0.0620877	0.821395	5.53453	0.234155	470.669	5.53728	386.605	4.54829
					0.15	0.0708529	0.876512	5.48902	0.266634	466.833	5.49215	409.185	4.81394
					0.16	0.0801646	0.931176	5.44388	0.300928	463.031	5.44742	431.163	5.07251
					0.17	0.0900185	0.985391	5.39912	0.336989	459.262	5.40308	452.552	5.32415
					0.18	0.10041	1.03916	5.35472	0.374769	455.526	5.35913	473.364	5.56899
					0.19	0.111335	1.09249	5.31069	0.41422	451.823	5.31556	493.61	5.80718
					0.2	0.122789	1.14537	5.26702	0.455296	448.152	5.27238	513.302	6.03884
					0.21	0.134767	1.19783	5.22371	0.497953	444.513	5.22957	532.45	6.26412
					0.22	0.147266	1.24985	5.18075	0.542144	440.906	5.18713	551.067	6.48314
					0.23	0.16028	1.30144	5.13815	0.587828	437.331	5.14507	569.162	6.69602
					0.24	0.173806	1.35261	5.0959	0.634961	433.787	5.10337	586.746	6.90289
					0.25	0.18784	1.40336	5.054	0.683502	430.273	5.06204	603.83	7.10388
					0.26	0.202377	1.4537	5.01244	0.733409	426.791	5.02107	620.424	7.2991
					0.27	0.217413	1.50361	4.97122	0.784642	423.339	4.98045	636.538	7.48868
Full details on the method:					0.28	0.232944	1.55312	4.93035	0.837162	419.917	4.94019	652.181	7.67272
https://www.researchgate.net/publication/277020032_A_simple_method_for_measuring_power_force_velocity_properties_and_mechanical_effectiveness_in_sprint_running_Simple_method_to_compute_sprint_mechanics					0.29	0.248966	1.60222	4.8898	0.890931	416.524	4.90029	667.364	7.85134
Full details on the interpretation of variables:					0.3	0.265475	1.65092	4.8496	0.945911	413.162	4.86072	682.096	8.02466
https://www.researchgate.net/publication/287995954_Interpreting_Power-Force-Velocity_Profiles_for_Individualized_and_Specific_Training					0.31	0.282468	1.69921	4.80972	1.00206	409.828	4.82151	696.386	8.19277
					0.32	0.299939	1.74711	4.77017	1.05935	406.524	4.78263	710.243	8.3558
					0.33	0.317885	1.79462	4.73094	1.11775	403.248	4.74409	723.676	8.51384
					0.34	0.336302	1.84173	4.69204	1.17721	400.001	4.70589	736.695	8.667
					0.35	0.355187	1.88846	4.65346	1.2377	396.782	4.66802	749.307	8.81537
					0.36	0.374535	1.9348	4.61519	1.29919	393.591	4.63048	761.521	8.95907
					0.37	0.394343	1.98077	4.57724	1.36165	390.427	4.59326	773.345	9.09818
					0.38	0.414606	2.02635	4.5396	1.42504	387.291	4.55637	784.788	9.2328
					0.39	0.435322	2.07156	4.50228	1.48934	384.183	4.5198	795.857	9.36303
					0.4	0.456486	2.1164	4.46525	1.55451	381.101	4.48354	806.561	9.48895
					0.41	0.478094	2.16086	4.42854	1.62052	378.046	4.4476	816.907	9.61067
					0.42	0.500144	2.20497	4.39212	1.68734	375.018	4.41197	826.902	9.72826
					0.43	0.522631	2.24871	4.35601	1.75495	372.015	4.37665	836.554	9.84181
					0.44	0.545552	2.29209	4.32019	1.82332	369.039	4.34164	845.871	9.95142
					0.45	0.568903	2.33511	4.28466	1.89241	366.089	4.30693	854.858	10.0572
					0.46	0.592681	2.37778	4.24943	1.9622	363.164	4.27251	863.524	10.1591
					0.47	0.616882	2.4201	4.21449	2.03267	360.264	4.2384	871.876	10.2574
					0.48	0.641503	2.46207	4.17983	2.10379	357.389	4.20458	879.919	10.352
					0.49	0.66654	2.5037	4.14546	2.17552	354.54	4.17105	887.661	10.4431
					0.5	0.691989	2.54498	4.11137	2.24786	351.715	4.13782	895.108	10.5307
					0.51	0.717849	2.58593	4.07757	2.32077	348.914	4.10487	902.266	10.6149	833.85	0.386007
					0.52	0.744114	2.62654	4.04404	2.39423	346.137	4.0722	909.142	10.6958	833.85	0.383388
					0.53	0.770782	2.66681	4.01078	2.46822	343.385	4.03982	915.742	10.7734	833.85	0.380783
					0.54	0.79785	2.70675	3.9778	2.54271	340.656	4.00772	922.071	10.8479	833.85	0.378191
					0.55	0.825313	2.74637	3.94509	2.61768	337.951	3.97589	928.136	10.9192	833.85	0.375613
					0.56	0.85317	2.78566	3.91265	2.69311	335.269	3.94434	933.943	10.9876	833.85	0.373048
					0.57	0.881416	2.82462	3.88048	2.76898	332.61	3.91305	939.496	11.0529	833.85	0.370497
					0.58	0.910049	2.86327	3.84857	2.84526	329.974	3.88204	944.802	11.1153	833.85	0.36796
					0.59	0.939065	2.90159	3.81692	2.92195	327.36	3.8513	949.867	11.1749	833.85	0.365436
					0.6	0.968461	2.93961	3.78554	2.99901	324.77	3.82082	954.695	11.2317	833.85	0.362926
					0.61	0.998234	2.9773	3.75441	3.07642	322.201	3.7906	959.291	11.2858	833.85	0.36043
					0.62	1.02838	3.01469	3.72354	3.15417	319.655	3.76064	963.662	11.3372	833.85	0.357948
					0.63	1.0589	3.05178	3.69292	3.23225	317.13	3.73094	967.811	11.386	833.85	0.35548
					0.64	1.08978	3.08855	3.66255	3.31062	314.628	3.7015	971.744	11.4323	833.85	0.353025
					0.65	1.12103	3.12503	3.63243	3.38928	312.146	3.67231	975.466	11.4761	833.85	0.350584
					0.66	1.15265	3.1612	3.60257	3.4682	309.686	3.64337	978.981	11.5174	833.85	0.348157
					0.67	1.18462	3.19708	3.57294	3.54737	307.247	3.61468	982.295	11.5564	833.85	0.345745
					0.68	1.21694	3.23266	3.54356	3.62677	304.83	3.58623	985.411	11.5931	833.85	0.343346
					0.69	1.24962	3.26795	3.51442	3.70639	302.432	3.55803	988.335	11.6275	833.85	0.340961
					0.7	1.28265	3.30295	3.48552	3.7862	300.056	3.53007	991.07	11.6596	833.85	0.338589
					0.71	1.31603	3.33766	3.45686	3.8662	297.7	3.50235	993.621	11.6897	833.85	0.336232
					0.72	1.34975	3.37209	3.42844	3.94637	295.364	3.47487	995.993	11.7176	833.85	0.333889
					0.73	1.38381	3.40623	3.40025	4.02669	293.048	3.44762	998.189	11.7434	833.85	0.33156
					0.74	1.41821	3.4401	3.37229	4.10715	290.751	3.42061	1000.21	11.7672	833.85	0.329245
					0.75	1.45295	3.47368	3.34456	4.18773	288.475	3.39382	1002.07	11.7891	833.85	0.326943
					0.76	1.48802	3.50699	3.31705	4.26843	286.218	3.36727	1003.76	11.809	833.85	0.324656
					0.77	1.52342	3.54002	3.28978	4.34922	283.98	3.34095	1005.3	11.827	833.85	0.322382
					0.78	1.55915	3.57278	3.26273	4.43009	281.762	3.31485	1006.67	11.8432	833.85	0.320123
					0.79	1.5952	3.60528	3.2359	4.51104	279.562	3.28897	1007.9	11.8576	833.85	0.317877
					0.8	1.63158	3.6375	3.20929	4.59204	277.382	3.26331	1008.98	11.8703	833.85	0.315646
					0.81	1.66827	3.66946	3.1829	4.67309	275.22	3.23788	1009.91	11.8813	833.85	0.313428
					0.82	1.70528	3.70116	3.15673	4.75418	273.076	3.21266	1010.7	11.8906	833.85	0.311224
					0.83	1.74261	3.7326	3.13077	4.83528	270.951	3.18765	1011.35	11.8982	833.85	0.309034
					0.84	1.78025	3.76378	3.10502	4.9164	268.844	3.16286	1011.87	11.9043	833.85	0.306858
					0.85	1.81819	3.7947	3.07949	4.99751	266.754	3.13829	1012.25	11.9089	833.85	0.304695
					0.86	1.85645	3.82537	3.05417	5.07862	264.683	3.11392	1012.51	11.9119	833.85	0.302547
					0.87	1.895	3.85578	3.02906	5.1597	262.629	3.08976	1012.64	11.9134	833.85	0.300412
					0.88	1.93386	3.88595	3.00415	5.24075	260.593	3.0658	1012.65	11.9136	833.85	0.298291
					0.89	1.97302	3.91587	2.97945	5.32176	258.575	3.04205	1012.54	11.9123	833.85	0.296184
					0.9	2.01248	3.94554	2.95495	5.40271	256.573	3.01851	1012.32	11.9096	833.85	0.29409
					0.91	2.05223	3.97497	2.93065	5.48361	254.589	2.99516	1011.98	11.9057	833.85	0.29201
					0.92	2.09227	4.00415	2.90655	5.56443	252.621	2.97201	1011.53	11.9004	833.85	0.289944
					0.93	2.1326	4.0331	2.88265	5.64517	250.67	2.94906	1010.98	11.8939	833.85	0.287891
					0.94	2.17322	4.06181	2.85894	5.72582	248.736	2.92631	1010.32	11.8861	833.85	0.285852
					0.95	2.21412	4.09028	2.83544	5.80637	246.818	2.90375	1009.56	11.8771	833.85	0.283826
					0.96	2.25531	4.11852	2.81212	5.88682	244.917	2.88138	1008.69	11.867	833.85	0.281814
					0.97	2.29677	4.14652	2.789	5.96715	243.032	2.8592	1007.74	11.8557	833.85	0.279815
					0.98	2.33851	4.1743	2.76606	6.04736	241.163	2.83721	1006.68	11.8433	833.85	0.27783
					0.99	2.38053	4.20184	2.74332	6.12744	239.309	2.81541	1005.54	11.8299	833.85	0.275858
					1	2.42282	4.22916	2.72076	6.20738	237.472	2.79379	1004.31	11.8154	833.85	0.273899
					1.01	2.46539	4.25626	2.69839	6.28717	235.65	2.77235	1002.99	11.7999	833.85	0.271954
					1.02	2.50822	4.28313	2.6762	6.36681	233.844	2.7511	1001.58	11.7833	833.85	0.270021
					1.03	2.55132	4.30978	2.65419	6.44629	232.053	2.73003	1000.1	11.7658	833.85	0.268102
					1.04	2.59468	4.33622	2.63237	6.52561	230.277	2.70914	998.53	11.7474	833.85	0.266197
					1.05	2.6383	4.36243	2.61072	6.60475	228.516	2.68842	996.886	11.7281	833.85	0.264304
					1.06	2.68219	4.38843	2.58925	6.68371	226.77	2.66789	995.166	11.7078	833.85	0.262424
					1.07	2.72633	4.41422	2.56796	6.76249	225.039	2.64752	993.372	11.6867	833.85	0.260558
					1.08	2.77073	4.43979	2.54685	6.84107	223.323	2.62733	991.507	11.6648	833.85	0.258704
					1.09	2.81538	4.46515	2.5259	6.91946	221.621	2.60731	989.573	11.642	833.85	0.256863
					1.1	2.86028	4.49031	2.50513	6.99764	219.934	2.58746	987.572	11.6185	833.85	0.255035
					1.11	2.90543	4.51526	2.48453	7.07562	218.261	2.56778	985.505	11.5942	833.85	0.25322
					1.12	2.95083	4.54	2.4641	7.15338	216.602	2.54826	983.374	11.5691	833.85	0.251418
					1.13	2.99648	4.56454	2.44384	7.23092	214.957	2.52891	981.182	11.5433	833.85	0.249628
					1.14	3.04237	4.58888	2.42375	7.30823	213.327	2.50972	978.93	11.5168	833.85	0.247851
					1.15	3.0885	4.61302	2.40382	7.38532	211.71	2.4907	976.62	11.4896	833.85	0.246086
					1.16	3.13487	4.63696	2.38405	7.46217	210.106	2.47184	974.254	11.4618	833.85	0.244334
					1.17	3.18148	4.6607	2.36445	7.53878	208.517	2.45314	971.833	11.4333	833.85	0.242595
					1.18	3.22832	4.68424	2.345	7.61515	206.94	2.43459	969.359	11.4042	833.85	0.240868
					1.19	3.27539	4.7076	2.32572	7.69127	205.377	2.41621	966.835	11.3745	833.85	0.239153
					1.2	3.3227	4.73076	2.3066	7.76714	203.828	2.39797	964.26	11.3442	833.85	0.237451
					1.21	3.37024	4.75373	2.28763	7.84275	202.291	2.3799	961.638	11.3134	833.85	0.23576
					1.22	3.418	4.77651	2.26882	7.9181	200.768	2.36197	958.969	11.282	833.85	0.234082
					1.23	3.466	4.79911	2.25016	7.99319	199.257	2.3442	956.255	11.2501	833.85	0.232417
					1.24	3.51421	4.82152	2.23166	8.06801	197.759	2.32658	953.498	11.2176	833.85	0.230763
					1.25	3.56265	4.84374	2.21331	8.14256	196.274	2.3091	950.699	11.1847	833.85	0.229121
					1.26	3.61131	4.86578	2.19511	8.21684	194.801	2.29178	947.859	11.1513	833.85	0.227491
					1.27	3.66018	4.88764	2.17706	8.29084	193.341	2.2746	944.981	11.1174	833.85	0.225873
					1.28	3.70928	4.90932	2.15916	8.36455	191.893	2.25756	942.064	11.0831	833.85	0.224267
					1.29	3.75858	4.93083	2.1414	8.43799	190.457	2.24067	939.111	11.0484	833.85	0.222672
					1.3	3.8081	4.95215	2.12379	8.51113	189.034	2.22392	936.123	11.0132	833.85	0.22109
					1.31	3.85784	4.9733	2.10633	8.58399	187.622	2.20732	933.101	10.9777	833.85	0.219519
					1.32	3.90778	4.99428	2.08901	8.65655	186.222	2.19085	930.046	10.9417	833.85	0.217959
					1.33	3.95793	5.01508	2.07183	8.72882	184.834	2.17452	926.96	10.9054	833.85	0.216411
					1.34	4.00829	5.03572	2.05479	8.80079	183.458	2.15833	923.844	10.8688	833.85	0.214874
					1.35	4.05885	5.05618	2.0379	8.87247	182.094	2.14228	920.699	10.8318	833.85	0.213349
					1.36	4.10962	5.07648	2.02114	8.94384	180.741	2.12636	917.526	10.7944	833.85	0.211835
					1.37	4.16058	5.0966	2.00452	9.0149	179.399	2.11058	914.327	10.7568	833.85	0.210333
					1.38	4.21175	5.11657	1.98804	9.08566	178.069	2.09493	911.101	10.7188	833.85	0.208841
					1.39	4.26311	5.13637	1.97169	9.15611	176.75	2.07941	907.852	10.6806	833.85	0.207361
					1.4	4.31467	5.156	1.95548	9.22625	175.442	2.06402	904.578	10.6421	833.85	0.205892
					1.41	4.36643	5.17548	1.9394	9.29608	174.145	2.04876	901.282	10.6033	833.85	0.204434
					1.42	4.41837	5.19479	1.92345	9.36559	172.859	2.03363	897.965	10.5643	833.85	0.202986
					1.43	4.47051	5.21394	1.90763	9.43479	171.584	2.01863	894.628	10.525	833.85	0.20155
					1.44	4.52284	5.23294	1.89195	9.50367	170.319	2.00376	891.271	10.4855	833.85	0.200124
					1.45	4.57536	5.25178	1.87639	9.57223	169.065	1.989	887.895	10.4458	833.85	0.19871
					1.46	4.62806	5.27047	1.86096	9.64047	167.822	1.97438	884.502	10.4059	833.85	0.197305
					1.47	4.68095	5.289	1.84566	9.70838	166.589	1.95987	881.092	10.3658	833.85	0.195912
					1.48	4.73403	5.30738	1.83048	9.77598	165.367	1.94549	877.666	10.3255	833.85	0.194529
					1.49	4.78728	5.32561	1.81543	9.84325	164.155	1.93123	874.225	10.285	833.85	0.193156
					1.5	4.84072	5.34369	1.8005	9.9102	162.953	1.91709	870.77	10.2444	833.85	0.191794
					1.51	4.89434	5.36162	1.7857	9.97682	161.761	1.90307	867.302	10.2035	833.85	0.190442
					1.52	4.94813	5.37941	1.77101	10.0431	160.579	1.88917	863.821	10.1626	833.85	0.189101
					1.53	5.0021	5.39704	1.75645	10.1091	159.407	1.87538	860.328	10.1215	833.85	0.18777
					1.54	5.05625	5.41454	1.74201	10.1747	158.245	1.86171	856.825	10.0803	833.85	0.186449
					1.55	5.11057	5.43189	1.72768	10.24	157.093	1.84815	853.311	10.039	833.85	0.185138
					1.56	5.16506	5.44909	1.71348	10.305	155.95	1.83471	849.788	9.9975	833.85	0.183837
					1.57	5.21972	5.46616	1.69939	10.3696	154.817	1.82138	846.256	9.95595	833.85	0.182546
					1.58	5.27455	5.48308	1.68541	10.4339	153.694	1.80816	842.716	9.91431	833.85	0.181265
					1.59	5.32955	5.49986	1.67155	10.4979	152.58	1.79506	839.169	9.87257	833.85	0.179994
					1.6	5.38471	5.51651	1.65781	10.5616	151.475	1.78206	835.615	9.83076	833.85	0.178733
					1.61	5.44004	5.53302	1.64418	10.6249	150.38	1.76917	832.054	9.78888	833.85	0.177481
					1.62	5.49554	5.54939	1.63066	10.6879	149.294	1.75639	828.489	9.74693	833.85	0.176239
					1.63	5.55119	5.56563	1.61725	10.7505	148.216	1.74372	824.919	9.70493	833.85	0.175006
					1.64	5.60701	5.58174	1.60395	10.8128	147.148	1.73116	821.344	9.66287	833.85	0.173784
					1.65	5.66299	5.59771	1.59076	10.8748	146.089	1.7187	817.766	9.62078	833.85	0.17257
					1.66	5.71912	5.61356	1.57768	10.9364	145.039	1.70634	814.185	9.57865	833.85	0.171366
					1.67	5.77542	5.62927	1.56471	10.9977	143.998	1.69409	810.601	9.53649	833.85	0.170171
					1.68	5.83187	5.64485	1.55184	11.0587	142.965	1.68194	807.016	9.49431	833.85	0.168986
					1.69	5.88847	5.6603	1.53908	11.1193	141.941	1.66989	803.429	9.45211	833.85	0.16781
					1.7	5.94522	5.67563	1.52642	11.1796	140.926	1.65795	799.842	9.4099	833.85	0.166643
					1.71	6.00213	5.69083	1.51387	11.2396	139.919	1.6461	796.254	9.36769	833.85	0.165485
					1.72	6.05919	5.70591	1.50142	11.2992	138.92	1.63435	792.666	9.32548	833.85	0.164336
					1.73	6.1164	5.72086	1.48908	11.3585	137.93	1.62271	789.079	9.28328	833.85	0.163196
					1.74	6.17376	5.73569	1.47683	11.4175	136.948	1.61116	785.493	9.24109	833.85	0.162065
					1.75	6.23126	5.7504	1.46469	11.4761	135.975	1.5997	781.908	9.19892	833.85	0.160943
					1.76	6.28891	5.76499	1.45264	11.5344	135.009	1.58834	778.326	9.15677	833.85	0.159829
					1.77	6.34671	5.77945	1.4407	11.5924	134.052	1.57708	774.746	9.11466	833.85	0.158724
					1.78	6.40464	5.7938	1.42885	11.65	133.102	1.56591	771.169	9.07258	833.85	0.157628
					1.79	6.46272	5.80803	1.4171	11.7073	132.161	1.55484	767.595	9.03053	833.85	0.156541
					1.8	6.52095	5.82214	1.40545	11.7643	131.228	1.54385	764.025	8.98853	833.85	0.155462
					1.81	6.57931	5.83614	1.39389	11.8209	130.302	1.53296	760.459	8.94658	833.85	0.154392
					1.82	6.63781	5.85002	1.38243	11.8772	129.384	1.52216	756.898	8.90468	833.85	0.15333
					1.83	6.69645	5.86379	1.37106	11.9332	128.474	1.51145	753.342	8.86284	833.85	0.152276
					1.84	6.75522	5.87744	1.35979	11.9888	127.571	1.50083	749.791	8.82107	833.85	0.151231
					1.85	6.81413	5.89098	1.34861	12.0441	126.676	1.4903	746.245	8.77935	833.85	0.150194
					1.86	6.87317	5.90441	1.33752	12.0991	125.788	1.47986	742.705	8.73771	833.85	0.149165
					1.87	6.93235	5.91773	1.32652	12.1537	124.908	1.46951	739.172	8.69614	833.85	0.148144
					1.88	6.99166	5.93095	1.31561	12.2081	124.035	1.45924	735.646	8.65465	833.85	0.147131
					1.89	7.0511	5.94405	1.30479	12.2621	123.17	1.44905	732.126	8.61324	833.85	0.146126
					1.9	7.11067	5.95704	1.29406	12.3157	122.311	1.43896	728.613	8.57192	833.85	0.14513
					1.91	7.17037	5.96993	1.28342	12.3691	121.46	1.42894	725.108	8.53069	833.85	0.144141
					1.92	7.2302	5.98271	1.27287	12.4221	120.616	1.41901	721.611	8.48954	833.85	0.14316
					1.93	7.29015	5.99539	1.2624	12.4748	119.779	1.40917	718.122	8.4485	833.85	0.142186
					1.94	7.35023	6.00796	1.25202	12.5272	118.949	1.3994	714.641	8.40755	833.85	0.141221
					1.95	7.41044	6.02043	1.24173	12.5792	118.126	1.38972	711.17	8.3667	833.85	0.140263
					1.96	7.47076	6.03279	1.23152	12.631	117.31	1.38012	707.706	8.32596	833.85	0.139313
					1.97	7.53121	6.04506	1.22139	12.6824	116.501	1.37059	704.253	8.28532	833.85	0.13837
					1.98	7.59179	6.05722	1.21135	12.7334	115.698	1.36115	700.808	8.2448	833.85	0.137435
					1.99	7.65248	6.06928	1.20139	12.7842	114.902	1.35179	697.373	8.20439	833.85	0.136507
					2	7.71329	6.08125	1.19151	12.8347	114.113	1.3425	693.948	8.1641	833.85	0.135587
					2.01	7.77422	6.09312	1.18171	12.8848	113.33	1.3333	690.534	8.12392	833.85	0.134674
					2.02	7.83527	6.10488	1.17199	12.9346	112.554	1.32416	687.129	8.08387	833.85	0.133768
					2.03	7.89644	6.11656	1.16236	12.9841	111.784	1.31511	683.735	8.04394	833.85	0.132869
					2.04	7.95772	6.12813	1.1528	13.0333	111.021	1.30613	680.352	8.00414	833.85	0.131978
					2.05	8.01911	6.13961	1.14332	13.0822	110.264	1.29723	676.98	7.96447	833.85	0.131094
					2.06	8.08062	6.151	1.13392	13.1308	109.514	1.2884	673.618	7.92492	833.85	0.130217
					2.07	8.14225	6.16229	1.12459	13.179	108.769	1.27964	670.269	7.88551	833.85	0.129347
					2.08	8.20398	6.17349	1.11535	13.227	108.031	1.27096	666.93	7.84624	833.85	0.128483
					2.09	8.26583	6.1846	1.10617	13.2746	107.299	1.26235	663.604	7.8071	833.85	0.127627
					2.1	8.32778	6.19561	1.09708	13.322	106.574	1.25381	660.289	7.7681	833.85	0.126778
					2.11	8.38985	6.20654	1.08806	13.369	105.854	1.24534	656.986	7.72924	833.85	0.125935
					2.12	8.45202	6.21737	1.07911	13.4157	105.14	1.23694	653.695	7.69053	833.85	0.125099
					2.13	8.5143	6.22812	1.07024	13.4621	104.432	1.22861	650.416	7.65196	833.85	0.12427
					2.14	8.57669	6.23878	1.06144	13.5082	103.73	1.22036	647.15	7.61353	833.85	0.123448
					2.15	8.63919	6.24935	1.05271	13.554	103.034	1.21217	643.897	7.57526	833.85	0.122632
					2.16	8.70178	6.25983	1.04405	13.5996	102.344	1.20405	640.656	7.53713	833.85	0.121822
					2.17	8.76449	6.27023	1.03547	13.6448	101.659	1.19599	637.428	7.49915	833.85	0.12102
					2.18	8.82729	6.28054	1.02695	13.6897	100.981	1.18801	634.213	7.46133	833.85	0.120223
					2.19	8.8902	6.29077	1.01851	13.7343	100.307	1.18009	631.011	7.42366	833.85	0.119433
					2.2	8.95321	6.30091	1.01013	13.7786	99.6398	1.17223	627.822	7.38614	833.85	0.11865
					2.21	9.01632	6.31097	1.00183	13.8227	98.9778	1.16445	624.647	7.34878	833.85	0.117872
					2.22	9.07953	6.32095	0.993588	13.8664	98.3214	1.15672	621.485	7.31158	833.85	0.117101
					2.23	9.14284	6.33085	0.985417	13.9099	97.6703	1.14906	618.336	7.27454	833.85	0.116336
					2.24	9.20624	6.34066	0.977314	13.953	97.0247	1.14147	615.201	7.23766	833.85	0.115578
					2.25	9.26975	6.35039	0.969278	13.9959	96.3845	1.13394	612.08	7.20094	833.85	0.114825
					2.26	9.33335	6.36005	0.961308	14.0385	95.7496	1.12647	608.972	7.16438	833.85	0.114079
					2.27	9.39704	6.36962	0.953403	14.0808	95.12	1.11906	605.878	7.12798	833.85	0.113338
					2.28	9.46084	6.37911	0.945563	14.1228	94.4956	1.11171	602.798	7.09175	833.85	0.112604
					2.29	9.52472	6.38853	0.937788	14.1645	93.8765	1.10443	599.733	7.05568	833.85	0.111875
					2.3	9.5887	6.39787	0.930077	14.2059	93.2625	1.09721	596.681	7.01978	833.85	0.111153
					2.31	9.65277	6.40713	0.922429	14.2471	92.6535	1.09004	593.643	6.98404	833.85	0.110436
					2.32	9.71693	6.41632	0.914844	14.288	92.0497	1.08294	590.62	6.94847	833.85	0.109725
					2.33	9.78119	6.42543	0.907321	14.3286	91.4509	1.07589	587.611	6.91307	833.85	0.109019
					2.34	9.84553	6.43447	0.89986	14.3689	90.857	1.06891	584.616	6.87784	833.85	0.10832
					2.35	9.90997	6.44343	0.892461	14.409	90.2681	1.06198	581.636	6.84278	833.85	0.107626
					2.36	9.97449	6.45231	0.885122	14.4487	89.6841	1.05511	578.67	6.80788	833.85	0.106938
					2.37	10.0391	6.46113	0.877844	14.4883	89.105	1.04829	575.719	6.77316	833.85	0.106255
					2.38	10.1038	6.46987	0.870625	14.5275	88.5306	1.04154	572.782	6.73861	833.85	0.105578
					2.39	10.1686	6.47854	0.863466	14.5665	87.9611	1.03484	569.86	6.70423	833.85	0.104906
					2.4	10.2335	6.48714	0.856366	14.6051	87.3963	1.02819	566.952	6.67002	833.85	0.10424
					2.41	10.2984	6.49567	0.849324	14.6436	86.8361	1.0216	564.059	6.63599	833.85	0.103579
					2.42	10.3635	6.50413	0.84234	14.6817	86.2806	1.01507	561.18	6.60212	833.85	0.102923
					2.43	10.4286	6.51252	0.835414	14.7196	85.7298	1.00859	558.317	6.56843	833.85	0.102273
					2.44	10.4938	6.52084	0.828544	14.7573	85.1835	1.00216	555.468	6.53491	833.85	0.101628
					2.45	10.5591	6.52909	0.821731	14.7946	84.6418	0.995786	552.634	6.50157	833.85	0.100988
					2.46	10.6245	6.53727	0.814974	14.8317	84.1045	0.989465	549.814	6.4684	833.85	0.100354
					2.47	10.6899	6.54539	0.808273	14.8686	83.5718	0.983197	547.01	6.43541	833.85	0.0997244
					2.48	10.7554	6.55344	0.801626	14.9052	83.0434	0.976981	544.22	6.40259	833.85	0.0991001
					2.49	10.8211	6.56142	0.795035	14.9415	82.5195	0.970817	541.445	6.36994	833.85	0.0984809
					2.5	10.8867	6.56934	0.788497	14.9776	81.9999	0.964704	538.685	6.33747	833.85	0.0978668
					2.51	10.9525	6.57719	0.782013	15.0134	81.4846	0.958642	535.939	6.30517	833.85	0.0972576
					2.52	11.0184	6.58498	0.775583	15.049	80.9735	0.95263	533.209	6.27305	833.85	0.0966534
					2.53	11.0843	6.5927	0.769205	15.0843	80.4668	0.946668	530.493	6.2411	833.85	0.0960541
					2.54	11.1503	6.60036	0.76288	15.1194	79.9642	0.940756	527.793	6.20933	833.85	0.0954597
					2.55	11.2164	6.60796	0.756607	15.1542	79.4658	0.934892	525.107	6.17773	833.85	0.0948701
					2.56	11.2825	6.61549	0.750386	15.1888	78.9716	0.929077	522.436	6.14631	833.85	0.0942853
					2.57	11.3488	6.62297	0.744215	15.2231	78.4814	0.923311	519.78	6.11506	833.85	0.0937052
					2.58	11.4151	6.63038	0.738096	15.2572	77.9954	0.917592	517.139	6.08399	833.85	0.0931299
					2.59	11.4814	6.63773	0.732026	15.2911	77.5133	0.911921	514.512	6.05309	833.85	0.0925593
					2.6	11.5479	6.64502	0.726007	15.3247	77.0353	0.906297	511.901	6.02236	833.85	0.0919933
					2.61	11.6144	6.65225	0.720037	15.3581	76.5612	0.90072	509.304	5.99181	833.85	0.0914319
					2.62	11.681	6.65942	0.714116	15.3912	76.0911	0.895189	506.722	5.96144	833.85	0.0908751
					2.63	11.7477	6.66653	0.708244	15.4241	75.6248	0.889704	504.155	5.93124	833.85	0.0903228
					2.64	11.8144	6.67359	0.70242	15.4567	75.1624	0.884264	501.603	5.90121	833.85	0.0897751
					2.65	11.8812	6.68058	0.696644	15.4892	74.7039	0.87887	499.066	5.87136	833.85	0.0892318
					2.66	11.9481	6.68752	0.690916	15.5213	74.2492	0.87352	496.543	5.84168	833.85	0.0886929
					2.67	12.015	6.6944	0.685234	15.5533	73.7982	0.868214	494.035	5.81217	833.85	0.0881584
					2.68	12.0821	6.70122	0.6796	15.585	73.351	0.862953	491.541	5.78284	833.85	0.0876283
					2.69	12.1491	6.70799	0.674012	15.6165	72.9075	0.857735	489.063	5.75368	833.85	0.0871025
					2.7	12.2163	6.7147	0.668469	15.6478	72.4677	0.852561	486.599	5.72469	833.85	0.086581
					2.71	12.2835	6.72136	0.662972	15.6788	72.0315	0.847429	484.15	5.69588	833.85	0.0860637
					2.72	12.3508	6.72796	0.657521	15.7096	71.5989	0.84234	481.715	5.66723	833.85	0.0855507
					2.73	12.4181	6.73451	0.652114	15.7402	71.1699	0.837293	479.295	5.63876	833.85	0.0850418
					2.74	12.4855	6.74101	0.646752	15.7706	70.7445	0.832288	476.889	5.61046	833.85	0.0845371
					2.75	12.553	6.74745	0.641434	15.8008	70.3226	0.827325	474.498	5.58233	833.85	0.0840365
					2.76	12.6205	6.75383	0.636159	15.8307	69.9042	0.822403	472.122	5.55437	833.85	0.08354
					2.77	12.6881	6.76017	0.630928	15.8604	69.4893	0.817521	469.759	5.52658	833.85	0.0830476
					2.78	12.7558	6.76645	0.62574	15.8899	69.0778	0.81268	467.412	5.49896	833.85	0.0825592
					2.79	12.8235	6.77269	0.620595	15.9192	68.6697	0.807879	465.078	5.47151	833.85	0.0820748
					2.8	12.8913	6.77887	0.615491	15.9483	68.265	0.803118	462.759	5.44423	833.85	0.0815943
					2.81	12.9592	6.785	0.61043	15.9771	67.8637	0.798396	460.455	5.41712	833.85	0.0811178
					2.82	13.0271	6.79107	0.605411	16.0058	67.4657	0.793714	458.164	5.39017	833.85	0.0806451
					2.83	13.0951	6.7971	0.600433	16.0342	67.071	0.78907	455.888	5.36339	833.85	0.0801763
					2.84	13.1631	6.80308	0.595495	16.0624	66.6795	0.784465	453.626	5.33678	833.85	0.0797114
					2.85	13.2312	6.80901	0.590599	16.0904	66.2913	0.779898	451.378	5.31033	833.85	0.0792502
					2.86	13.2993	6.8149	0.585742	16.1182	65.9063	0.775368	449.145	5.28405	833.85	0.0787928
					2.87	13.3675	6.82073	0.580926	16.1458	65.5245	0.770877	446.925	5.25794	833.85	0.0783392
					2.88	13.4358	6.82651	0.576149	16.1732	65.1459	0.766422	444.719	5.23199	833.85	0.0778893
					2.89	13.5041	6.83225	0.571411	16.2004	64.7704	0.762004	442.528	5.20621	833.85	0.077443
					2.9	13.5725	6.83794	0.566712	16.2274	64.398	0.757623	440.35	5.18059	833.85	0.0770004
					2.91	13.6409	6.84359	0.562052	16.2542	64.0287	0.753279	438.186	5.15513	833.85	0.0765614
					2.92	13.7094	6.84918	0.557431	16.2808	63.6624	0.74897	436.036	5.12983	833.85	0.076126
					2.93	13.778	6.85473	0.552847	16.3072	63.2992	0.744697	433.899	5.1047	833.85	0.0756942
					2.94	13.8466	6.86024	0.548301	16.3334	62.939	0.740459	431.777	5.07973	833.85	0.0752659
					2.95	13.9152	6.8657	0.543792	16.3595	62.5818	0.736256	429.668	5.05492	833.85	0.0748411
					2.96	13.9839	6.87112	0.539321	16.3853	62.2275	0.732089	427.573	5.03027	833.85	0.0744198
					2.97	14.0527	6.87649	0.534886	16.4109	61.8762	0.727955	425.491	5.00578	833.85	0.074002
					2.98	14.1215	6.88181	0.530488	16.4363	61.5278	0.723856	423.423	4.98144	833.85	0.0735875
					2.99	14.1904	6.8871	0.526125	16.4616	61.1822	0.719791	421.368	4.95727	833.85	0.0731765
					3	14.2593	6.89234	0.521799	16.4866	60.8396	0.71576	419.327	4.93326	833.85	0.0727688
					3.01	14.3283	6.89753	0.517508	16.5115	60.4997	0.711761	417.299	4.9094	833.85	0.0723645
					3.02	14.3973	6.90269	0.513253	16.5362	60.1627	0.707796	415.284	4.8857	833.85	0.0719634
					3.03	14.4664	6.9078	0.509033	16.5607	59.8285	0.703864	413.283	4.86215	833.85	0.0715657
					3.04	14.5355	6.91287	0.504847	16.585	59.497	0.699965	411.295	4.83876	833.85	0.0711712
					3.05	14.6047	6.9179	0.500696	16.6091	59.1683	0.696097	409.32	4.81553	833.85	0.07078
					3.06	14.6739	6.92288	0.496578	16.6331	58.8423	0.692262	407.358	4.79245	833.85	0.0703919
					3.07	14.7432	6.92783	0.492495	16.6569	58.5189	0.688458	405.409	4.76952	833.85	0.070007
					3.08	14.8125	6.93273	0.488445	16.6805	58.1983	0.684686	403.473	4.74674	833.85	0.0696253
					3.09	14.8819	6.9376	0.484429	16.7039	57.8803	0.680945	401.55	4.72412	833.85	0.0692467
					3.1	14.9513	6.94242	0.480445	16.7271	57.565	0.677235	399.64	4.70165	833.85	0.0688712
					3.11	15.0208	6.94721	0.476495	16.7502	57.2522	0.673556	397.743	4.67933	833.85	0.0684988
					3.12	15.0903	6.95195	0.472577	16.7731	56.9421	0.669907	395.858	4.65716	833.85	0.0681295
					3.13	15.1599	6.95666	0.468691	16.7958	56.6345	0.666288	393.987	4.63514	833.85	0.0677632
					3.14	15.2295	6.96132	0.464837	16.8183	56.3294	0.662699	392.128	4.61326	833.85	0.0673998
					3.15	15.2992	6.96595	0.461014	16.8407	56.0269	0.65914	390.281	4.59154	833.85	0.0670395
					3.16	15.3689	6.97054	0.457223	16.8629	55.7269	0.655611	388.447	4.56996	833.85	0.0666821
					3.17	15.4386	6.9751	0.453464	16.885	55.4294	0.65211	386.625	4.54853	833.85	0.0663276
					3.18	15.5084	6.97961	0.449735	16.9068	55.1343	0.648639	384.816	4.52725	833.85	0.0659761
					3.19	15.5783	6.98409	0.446037	16.9285	54.8417	0.645196	383.019	4.50611	833.85	0.0656274
					3.2	15.6482	6.98854	0.442369	16.9501	54.5514	0.641782	381.235	4.48511	833.85	0.0652816
					3.21	15.7181	6.99294	0.438731	16.9714	54.2636	0.638396	379.462	4.46426	833.85	0.0649386
					3.22	15.7881	6.99731	0.435124	16.9927	53.9782	0.635037	377.702	4.44355	833.85	0.0645985
					3.23	15.8581	7.00164	0.431546	17.0137	53.6951	0.631707	375.954	4.42299	833.85	0.0642611
					3.24	15.9281	7.00594	0.427997	17.0346	53.4144	0.628404	374.218	4.40256	833.85	0.0639265
					3.25	15.9982	7.0102	0.424478	17.0553	53.136	0.625129	372.494	4.38228	833.85	0.0635947
					3.26	16.0684	7.01443	0.420987	17.0759	52.8598	0.621881	370.782	4.36214	833.85	0.0632655
					3.27	16.1386	7.01862	0.417526	17.0963	52.586	0.618659	369.081	4.34213	833.85	0.0629391
					3.28	16.2088	7.02278	0.414092	17.1166	52.3144	0.615464	367.393	4.32227	833.85	0.0626153
					3.29	16.2791	7.0269	0.410687	17.1367	52.0451	0.612296	365.716	4.30254	833.85	0.0622942
					3.3	16.3494	7.03099	0.40731	17.1567	51.778	0.609153	364.051	4.28295	833.85	0.0619758
					3.31	16.4197	7.03505	0.403961	17.1765	51.5131	0.606037	362.398	4.2635	833.85	0.0616599
					3.32	16.4901	7.03907	0.400639	17.1961	51.2504	0.602946	360.756	4.24418	833.85	0.0613467
					3.33	16.5605	7.04306	0.397345	17.2156	50.9899	0.599881	359.125	4.225	833.85	0.061036
					3.34	16.631	7.04702	0.394077	17.235	50.7315	0.596842	357.506	4.20596	833.85	0.0607278
					3.35	16.7015	7.05095	0.390837	17.2542	50.4753	0.593827	355.899	4.18704	833.85	0.0604222
					3.36	16.7721	7.05484	0.387623	17.2732	50.2212	0.590838	354.302	4.16826	833.85	0.0601191
					3.37	16.8427	7.0587	0.384436	17.2921	49.9692	0.587873	352.717	4.14962	833.85	0.0598185
					3.38	16.9133	7.06253	0.381275	17.3109	49.7192	0.584932	351.143	4.1311	833.85	0.0595204
					3.39	16.9839	7.06632	0.378139	17.3295	49.4714	0.582016	349.581	4.11271	833.85	0.0592247
					3.4	17.0546	7.07009	0.37503	17.348	49.2255	0.579124	348.029	4.09446	833.85	0.0589314
					3.41	17.1254	7.07382	0.371946	17.3663	48.9817	0.576256	346.488	4.07633	833.85	0.0586406
					3.42	17.1962	7.07753	0.368888	17.3845	48.74	0.573411	344.958	4.05834	833.85	0.0583521
					3.43	17.267	7.0812	0.365854	17.4026	48.5002	0.57059	343.44	4.04047	833.85	0.058066
					3.44	17.3378	7.08485	0.362846	17.4205	48.2624	0.567793	341.932	4.02272	833.85	0.0577823
					3.45	17.4087	7.08846	0.359862	17.4383	48.0265	0.565018	340.434	4.00511	833.85	0.0575008
					3.46	17.4796	7.09204	0.356903	17.4559	47.7927	0.562267	338.948	3.98762	833.85	0.0572217
					3.47	17.5506	7.0956	0.353968	17.4734	47.5607	0.559538	337.472	3.97025	833.85	0.0569449
					3.48	17.6216	7.09912	0.351058	17.4908	47.3307	0.556831	336.006	3.95301	833.85	0.0566704
					3.49	17.6926	7.10262	0.348171	17.508	47.1025	0.554147	334.551	3.9359	833.85	0.0563981
					3.5	17.7637	7.10609	0.345308	17.5251	46.8763	0.551485	333.107	3.9189	833.85	0.056128
					3.51	17.8348	7.10953	0.342469	17.5421	46.6519	0.548846	331.673	3.90203	833.85	0.0558602
					3.52	17.9059	7.11294	0.339652	17.5589	46.4293	0.546228	330.249	3.88528	833.85	0.0555946
					3.53	17.977	7.11632	0.33686	17.5756	46.2087	0.543631	328.835	3.86865	833.85	0.0553311
					3.54	18.0482	7.11967	0.33409	17.5922	45.9898	0.541056	327.432	3.85214	833.85	0.0550698
					3.55	18.1195	7.123	0.331342	17.6086	45.7727	0.538503	326.039	3.83575	833.85	0.0548107
					3.56	18.1907	7.1263	0.328618	17.6249	45.5574	0.53597	324.656	3.81948	833.85	0.0545537
					3.57	18.262	7.12957	0.325916	17.6411	45.3439	0.533458	323.283	3.80333	833.85	0.0542988
					3.58	18.3334	7.13282	0.323236	17.6572	45.1322	0.530967	321.92	3.78729	833.85	0.054046
					3.59	18.4047	7.13604	0.320578	17.6731	44.9222	0.528497	320.567	3.77137	833.85	0.0537953
					3.6	18.4761	7.13923	0.317942	17.6889	44.714	0.526047	319.223	3.75557	833.85	0.0535466
					3.61	18.5475	7.1424	0.315327	17.7046	44.5074	0.523617	317.89	3.73988	833.85	0.0533
					3.62	18.619	7.14554	0.312734	17.7202	44.3026	0.521207	316.566	3.72431	833.85	0.0530554
					3.63	18.6905	7.14865	0.310163	17.7357	44.0995	0.518817	315.252	3.70885	833.85	0.0528128
					3.64	18.762	7.15174	0.307612	17.751	43.898	0.516447	313.947	3.6935	833.85	0.0525722
					3.65	18.8335	7.1548	0.305083	17.7662	43.6982	0.514097	312.652	3.67826	833.85	0.0523336
					3.66	18.9051	7.15784	0.302574	17.7813	43.5001	0.511766	311.367	3.66314	833.85	0.0520969
					3.67	18.9767	7.16085	0.300086	17.7963	43.3036	0.509454	310.091	3.64813	833.85	0.0518622
					3.68	19.0484	7.16384	0.297618	17.8111	43.1087	0.507161	308.824	3.63322	833.85	0.0516294
					3.69	19.12	7.16681	0.295171	17.8259	42.9154	0.504887	307.567	3.61843	833.85	0.0513986
					3.7	19.1917	7.16975	0.292744	17.8405	42.7237	0.502632	306.318	3.60375	833.85	0.0511696
					3.71	19.2635	7.17266	0.290337	17.855	42.5336	0.500396	305.079	3.58917	833.85	0.0509425
					3.72	19.3352	7.17555	0.287949	17.8694	42.3451	0.498178	303.85	3.5747	833.85	0.0507173
					3.73	19.407	7.17842	0.285582	17.8837	42.1581	0.495978	302.629	3.56034	833.85	0.0504939
					3.74	19.4788	7.18127	0.283233	17.8979	41.9727	0.493796	301.417	3.54608	833.85	0.0502724
					3.75	19.5507	7.18409	0.280904	17.9119	41.7888	0.491633	300.214	3.53193	833.85	0.0500527
					3.76	19.6225	7.18688	0.278594	17.9259	41.6064	0.489487	299.02	3.51789	833.85	0.0498347
					3.77	19.6944	7.18966	0.276304	17.9397	41.4255	0.487359	297.835	3.50394	833.85	0.0496186
					3.78	19.7663	7.19241	0.274032	17.9535	41.2461	0.485249	296.659	3.49011	833.85	0.0494043
					3.79	19.8383	7.19514	0.271778	17.9671	41.0682	0.483156	295.492	3.47637	833.85	0.0491917
					3.8	19.9103	7.19785	0.269543	17.9806	40.8918	0.48108	294.333	3.46274	833.85	0.0489809
					3.81	19.9823	7.20053	0.267327	17.994	40.7168	0.479021	293.183	3.44921	833.85	0.0487718
					3.82	20.0543	7.20319	0.265129	18.0073	40.5433	0.47698	292.041	3.43578	833.85	0.0485644
					3.83	20.1264	7.20583	0.262949	18.0205	40.3712	0.474955	290.908	3.42244	833.85	0.0483587
					3.84	20.1985	7.20845	0.260786	18.0336	40.2005	0.472947	289.783	3.40921	833.85	0.0481547
					3.85	20.2706	7.21105	0.258642	18.0466	40.0312	0.470955	288.667	3.39608	833.85	0.0479524
					3.86	20.3427	7.21362	0.256515	18.0595	39.8633	0.46898	287.559	3.38305	833.85	0.0477518
					3.87	20.4149	7.21618	0.254406	18.0723	39.6968	0.467021	286.459	3.37011	833.85	0.0475528
					3.88	20.4871	7.21871	0.252314	18.085	39.5317	0.465079	285.368	3.35727	833.85	0.0473554
					3.89	20.5593	7.22122	0.250239	18.0976	39.3679	0.463152	284.285	3.34452	833.85	0.0471597
					3.9	20.6315	7.22372	0.248181	18.1101	39.2055	0.461241	283.21	3.33188	833.85	0.0469656
					3.91	20.7038	7.22619	0.246141	18.1225	39.0444	0.459346	282.142	3.31932	833.85	0.0467731
					3.92	20.776	7.22864	0.244117	18.1348	38.8847	0.457467	281.083	3.30686	833.85	0.0465821
					3.93	20.8484	7.23107	0.242109	18.147	38.7263	0.455603	280.032	3.2945	833.85	0.0463927
					3.94	20.9207	7.23348	0.240118	18.1591	38.5692	0.453755	278.989	3.28223	833.85	0.0462049
					3.95	20.9931	7.23587	0.238144	18.1711	38.4133	0.451922	277.954	3.27005	833.85	0.0460186
					3.96	21.0654	7.23824	0.236186	18.183	38.2588	0.450103	276.927	3.25796	833.85	0.0458339
					3.97	21.1378	7.2406	0.234244	18.1948	38.1055	0.4483	275.907	3.24596	833.85	0.0456507
					3.98	21.2103	7.24293	0.232317	18.2066	37.9535	0.446512	274.895	3.23406	833.85	0.0454689
					3.99	21.2827	7.24524	0.230407	18.2182	37.8028	0.444739	273.89	3.22224	833.85	0.0452887
					4	21.3552	7.24754	0.228513	18.2297	37.6533	0.44298	272.894	3.21051	833.85	0.04511
					4.01	21.4277	7.24981	0.226633	18.2412	37.505	0.441236	271.904	3.19888	833.85	0.0449327
					4.02	21.5002	7.25207	0.22477	18.2525	37.358	0.439506	270.923	3.18733	833.85	0.0447569
					4.03	21.5728	7.25431	0.222922	18.2638	37.2121	0.43779	269.948	3.17586	833.85	0.0445825
					4.04	21.6453	7.25653	0.221089	18.275	37.0675	0.436088	268.981	3.16449	833.85	0.0444096
					4.05	21.7179	7.25873	0.219271	18.2861	36.9241	0.434401	268.022	3.1532	833.85	0.0442381
					4.06	21.7905	7.26091	0.217468	18.2971	36.7818	0.432727	267.07	3.142	833.85	0.044068
					4.07	21.8632	7.26308	0.215679	18.308	36.6407	0.431068	266.125	3.13088	833.85	0.0438993
					4.08	21.9358	7.26523	0.213906	18.3188	36.5008	0.429421	265.187	3.11984	833.85	0.043732
					4.09	22.0085	7.26736	0.212147	18.3296	36.3621	0.427789	264.256	3.1089	833.85	0.043566
					4.1	22.0812	7.26947	0.210402	18.3402	36.2244	0.42617	263.332	3.09803	833.85	0.0434015
					4.11	22.1539	7.27157	0.208672	18.3508	36.0879	0.424564	262.416	3.08725	833.85	0.0432382
					4.12	22.2266	7.27364	0.206956	18.3613	35.9526	0.422972	261.506	3.07655	833.85	0.0430764
					4.13	22.2994	7.27571	0.205255	18.3717	35.8183	0.421392	260.604	3.06593	833.85	0.0429158
					4.14	22.3722	7.27775	0.203567	18.382	35.6852	0.419826	259.708	3.05539	833.85	0.0427566
					4.15	22.445	7.27978	0.201893	18.3923	35.5532	0.418273	258.819	3.04493	833.85	0.0425987
					4.16	22.5178	7.28179	0.200233	18.4024	35.4222	0.416732	257.937	3.03455	833.85	0.042442
					4.17	22.5906	7.28378	0.198586	18.4125	35.2923	0.415204	257.062	3.02426	833.85	0.0422867
					4.18	22.6635	7.28576	0.196953	18.4225	35.1635	0.413689	256.193	3.01404	833.85	0.0421327
					4.19	22.7363	7.28772	0.195334	18.4324	35.0358	0.412186	255.331	3.0039	833.85	0.0419799
					4.2	22.8092	7.28967	0.193728	18.4423	34.9091	0.410695	254.476	2.99383	833.85	0.0418283
					4.21	22.8822	7.2916	0.192135	18.452	34.7835	0.409217	253.627	2.98385	833.85	0.0416781
					4.22	22.9551	7.29351	0.190555	18.4617	34.6589	0.407751	252.785	2.97394	833.85	0.041529
					4.23	23.028	7.29541	0.188988	18.4713	34.5353	0.406297	251.949	2.96411	833.85	0.0413812
					4.24	23.101	7.29729	0.187434	18.4809	34.4127	0.404856	251.12	2.95435	833.85	0.0412346
					4.25	23.174	7.29916	0.185892	18.4903	34.2912	0.403426	250.297	2.94467	833.85	0.0410892
					4.26	23.247	7.30101	0.184364	18.4997	34.1706	0.402007	249.48	2.93506	833.85	0.040945
					4.27	23.3201	7.30284	0.182848	18.509	34.0511	0.400601	248.67	2.92552	833.85	0.040802
					4.28	23.3931	7.30466	0.181344	18.5182	33.9325	0.399206	247.865	2.91606	833.85	0.0406601
					4.29	23.4662	7.30647	0.179853	18.5274	33.8149	0.397822	247.068	2.90668	833.85	0.0405194
					4.3	23.5392	7.30826	0.178374	18.5365	33.6983	0.39645	246.276	2.89736	833.85	0.0403799
					4.31	23.6123	7.31004	0.176907	18.5455	33.5826	0.39509	245.49	2.88812	833.85	0.0402416
					4.32	23.6855	7.3118	0.175453	18.5544	33.4679	0.39374	244.711	2.87895	833.85	0.0401043
					4.33	23.7586	7.31355	0.17401	18.5633	33.3541	0.392402	243.937	2.86985	833.85	0.0399682
					4.34	23.8318	7.31528	0.172579	18.5721	33.2413	0.391074	243.17	2.86082	833.85	0.0398332
					4.35	23.9049	7.317	0.17116	18.5808	33.1294	0.389758	242.408	2.85186	833.85	0.0396994
					4.36	23.9781	7.3187	0.169753	18.5895	33.0185	0.388452	241.652	2.84297	833.85	0.0395666
					4.37	24.0513	7.32039	0.168357	18.5981	32.9084	0.387158	240.902	2.83415	833.85	0.0394349
					4.38	24.1245	7.32207	0.166972	18.6066	32.7992	0.385873	240.158	2.82539	833.85	0.0393043
					4.39	24.1978	7.32373	0.165599	18.615	32.691	0.3846	239.42	2.81671	833.85	0.0391748
					4.4	24.271	7.32538	0.164238	18.6234	32.5836	0.383337	238.688	2.80809	833.85	0.0390463
					4.41	24.3443	7.32702	0.162887	18.6317	32.4772	0.382084	237.961	2.79954	833.85	0.0389189
					4.42	24.4176	7.32864	0.161548	18.64	32.3716	0.380842	237.239	2.79105	833.85	0.0387926
					4.43	24.4909	7.33025	0.160219	18.6482	32.2668	0.37961	236.524	2.78263	833.85	0.0386673
					4.44	24.5642	7.33184	0.158902	18.6563	32.163	0.378388	235.814	2.77428	833.85	0.038543
					4.45	24.6375	7.33343	0.157595	18.6644	32.0599	0.377176	235.109	2.76599	833.85	0.0384197
					4.46	24.7109	7.335	0.156299	18.6723	31.9578	0.375974	234.41	2.75777	833.85	0.0382975
					4.47	24.7843	7.33655	0.155014	18.6803	31.8565	0.374782	233.717	2.74961	833.85	0.0381762
					4.48	24.8576	7.3381	0.153739	18.6881	31.756	0.3736	233.028	2.74151	833.85	0.038056
					4.49	24.931	7.33963	0.152475	18.6959	31.6563	0.372427	232.346	2.73348	833.85	0.0379367
					4.5	25.0044	7.34115	0.151221	18.7037	31.5575	0.371265	231.668	2.72551	833.85	0.0378185
					4.51	25.0779	7.34265	0.149978	18.7113	31.4595	0.370111	230.996	2.7176	833.85	0.0377011
					4.52	25.1513	7.34415	0.148745	18.719	31.3623	0.368968	230.329	2.70975	833.85	0.0375848
					4.53	25.2248	7.34563	0.147522	18.7265	31.2658	0.367833	229.667	2.70197	833.85	0.0374694
					4.54	25.2982	7.3471	0.146308	18.734	31.1702	0.366709	229.011	2.69424	833.85	0.037355
					4.55	25.3717	7.34855	0.145105	18.7414	31.0754	0.365593	228.359	2.68658	833.85	0.0372415
					4.56	25.4452	7.35	0.143912	18.7488	30.9813	0.364486	227.713	2.67897	833.85	0.037129
					4.57	25.5187	7.35143	0.142729	18.7561	30.8881	0.363389	227.072	2.67143	833.85	0.0370173
					4.58	25.5923	7.35285	0.141555	18.7634	30.7956	0.362301	226.435	2.66394	833.85	0.0369066
					4.59	25.6658	7.35426	0.140391	18.7706	30.7038	0.361221	225.804	2.65652	833.85	0.0367968
					4.6	25.7394	7.35566	0.139237	18.7777	30.6128	0.360151	225.178	2.64915	833.85	0.0366879
					4.61	25.8129	7.35705	0.138092	18.7848	30.5226	0.359089	224.556	2.64184	833.85	0.0365799
					4.62	25.8865	7.35842	0.136956	18.7918	30.4331	0.358036	223.94	2.63458	833.85	0.0364728
					4.63	25.9601	7.35979	0.13583	18.7988	30.3443	0.356992	223.328	2.62739	833.85	0.0363666
					4.64	26.0337	7.36114	0.134713	18.8057	30.2563	0.355957	222.721	2.62025	833.85	0.0362612
					4.65	26.1074	7.36248	0.133605	18.8125	30.169	0.35493	222.119	2.61316	833.85	0.0361567
					4.66	26.181	7.36381	0.132507	18.8193	30.0824	0.353911	221.521	2.60613	833.85	0.0360531
					4.67	26.2546	7.36513	0.131417	18.8261	29.9966	0.352901	220.929	2.59916	833.85	0.0359503
					4.68	26.3283	7.36644	0.130337	18.8328	29.9114	0.351899	220.34	2.59224	833.85	0.0358484
					4.69	26.402	7.36774	0.129265	18.8394	29.8269	0.350905	219.757	2.58538	833.85	0.0357473
					4.7	26.4757	7.36902	0.128202	18.846	29.7432	0.34992	219.178	2.57857	833.85	0.035647
					4.71	26.5494	7.3703	0.127148	18.8525	29.6601	0.348942	218.604	2.57181	833.85	0.0355476
					4.72	26.6231	7.37157	0.126102	18.859	29.5777	0.347973	218.034	2.56511	833.85	0.035449
					4.73	26.6968	7.37282	0.125065	18.8654	29.496	0.347012	217.469	2.55846	833.85	0.0353511
					4.74	26.7706	7.37407	0.124037	18.8718	29.4149	0.346058	216.908	2.55186	833.85	0.0352541
					4.75	26.8443	7.3753	0.123017	18.8781	29.3346	0.345113	216.351	2.54531	833.85	0.0351579
					4.76	26.9181	7.37653	0.122005	18.8844	29.2549	0.344175	215.799	2.53882	833.85	0.0350625
					4.77	26.9919	7.37774	0.121002	18.8906	29.1758	0.343245	215.252	2.53237	833.85	0.0349679
					4.78	27.0656	7.37895	0.120007	18.8968	29.0974	0.342322	214.708	2.52598	833.85	0.034874
					4.79	27.1394	7.38014	0.11902	18.9029	29.0196	0.341408	214.169	2.51964	833.85	0.0347809
					4.8	27.2133	7.38133	0.118042	18.909	28.9425	0.3405	213.634	2.51335	833.85	0.0346886
					4.81	27.2871	7.38251	0.117071	18.915	28.8661	0.339601	213.104	2.5071	833.85	0.0345971
					4.82	27.3609	7.38367	0.116108	18.921	28.7902	0.338708	212.577	2.50091	833.85	0.0345063
					4.83	27.4348	7.38483	0.115154	18.9269	28.715	0.337823	212.055	2.49477	833.85	0.0344162
					4.84	27.5086	7.38597	0.114207	18.9328	28.6404	0.336945	211.537	2.48867	833.85	0.0343269
					4.85	27.5825	7.38711	0.113268	18.9386	28.5664	0.336075	211.023	2.48262	833.85	0.0342383
					4.86	27.6564	7.38824	0.112336	18.9444	28.493	0.335212	210.513	2.47662	833.85	0.0341505
					4.87	27.7303	7.38936	0.111412	18.9502	28.4202	0.334355	210.007	2.47067	833.85	0.0340633
					4.88	27.8042	7.39047	0.110496	18.9558	28.348	0.333506	209.505	2.46477	833.85	0.0339769
					4.89	27.8781	7.39157	0.109588	18.9615	28.2764	0.332664	209.007	2.45891	833.85	0.0338912
					4.9	27.952	7.39266	0.108687	18.9671	28.2054	0.331829	208.513	2.4531	833.85	0.0338062
					4.91	28.026	7.39374	0.107793	18.9726	28.135	0.331	208.023	2.44733	833.85	0.0337219
					4.92	28.0999	7.39482	0.106906	18.9782	28.0652	0.330179	207.537	2.44161	833.85	0.0336383
					4.93	28.1739	7.39588	0.106027	18.9836	27.9959	0.329364	207.055	2.43594	833.85	0.0335554
					4.94	28.2478	7.39694	0.105156	18.989	27.9273	0.328556	206.576	2.43031	833.85	0.0334732
					4.95	28.3218	7.39798	0.104291	18.9944	27.8591	0.327755	206.101	2.42472	833.85	0.0333916
					4.96	28.3958	7.39902	0.103433	18.9997	27.7916	0.32696	205.63	2.41918	833.85	0.0333107
					4.97	28.4698	7.40005	0.102583	19.005	27.7246	0.326171	205.163	2.41369	833.85	0.0332305
					4.98	28.5438	7.40107	0.101739	19.0103	27.6581	0.32539	204.7	2.40823	833.85	0.0331509
					4.99	28.6178	7.40209	0.100903	19.0155	27.5922	0.324614	204.24	2.40282	833.85	0.033072
					5	28.6919	7.40309	0.100073	19.0207	27.5269	0.323845	203.784	2.39746	833.85	0.0329938
					5.01	28.7659	7.40409	0.09925	19.0258	27.462	0.323083	203.331	2.39213	833.85	0.0329162
					5.02	28.84	7.40508	0.0984339	19.0309	27.3977	0.322326	202.882	2.38685	833.85	0.0328392
					5.03	28.914	7.40606	0.0976245	19.0359	27.334	0.321576	202.437	2.38161	833.85	0.0327629
					5.04	28.9881	7.40703	0.0968217	19.0409	27.2707	0.320832	201.995	2.37641	833.85	0.0326871
					5.05	29.0622	7.40799	0.0960256	19.0459	27.208	0.320094	201.557	2.37126	833.85	0.032612
					5.06	29.1363	7.40895	0.095236	19.0508	27.1458	0.319363	201.122	2.36614	833.85	0.0325376
					5.07	29.2104	7.4099	0.0944528	19.0556	27.0841	0.318637	200.691	2.36107	833.85	0.0324637
					5.08	29.2845	7.41084	0.0936762	19.0605	27.023	0.317917	200.263	2.35603	833.85	0.0323905
					5.09	29.3586	7.41177	0.0929059	19.0653	26.9623	0.317203	199.838	2.35104	833.85	0.0323178
					5.1	29.4327	7.4127	0.0921419	19.07	26.9021	0.316495	199.417	2.34608	833.85	0.0322457
					5.11	29.5069	7.41361	0.0913842	19.0748	26.8424	0.315793	198.999	2.34117	833.85	0.0321743
					5.12	29.581	7.41452	0.0906328	19.0794	26.7832	0.315097	198.585	2.33629	833.85	0.0321034
					5.13	29.6552	7.41543	0.0898875	19.0841	26.7245	0.314406	198.174	2.33146	833.85	0.0320331
					5.14	29.7293	7.41632	0.0891484	19.0887	26.6663	0.313721	197.766	2.32666	833.85	0.0319634
					5.15	29.8035	7.41721	0.0884153	19.0933	26.6086	0.313042	197.361	2.3219	833.85	0.0318943
					5.16	29.8777	7.41809	0.0876883	19.0978	26.5513	0.312368	196.96	2.31718	833.85	0.0318257
					5.17	29.9519	7.41896	0.0869672	19.1023	26.4945	0.3117	196.562	2.31249	833.85	0.0317577
					5.18	30.0261	7.41983	0.0862521	19.1068	26.4382	0.311038	196.167	2.30785	833.85	0.0316902
					5.19	30.1003	7.42069	0.0855429	19.1112	26.3823	0.31038	195.775	2.30324	833.85	0.0316234
					5.2	30.1745	7.42154	0.0848395	19.1156	26.3269	0.309729	195.386	2.29866	833.85	0.031557
					5.21	30.2487	7.42239	0.0841418	19.1199	26.272	0.309082	195.001	2.29413	833.85	0.0314912
					5.22	30.3229	7.42322	0.0834499	19.1242	26.2175	0.308441	194.618	2.28963	833.85	0.031426
					5.23	30.3972	7.42406	0.0827637	19.1285	26.1634	0.307805	194.239	2.28516	833.85	0.0313612
					5.24	30.4714	7.42488	0.0820832	19.1328	26.1098	0.307175	193.862	2.28073	833.85	0.0312971
					5.25	30.5457	7.4257	0.0814082	19.137	26.0567	0.306549	193.489	2.27634	833.85	0.0312334
					5.26	30.6199	7.42651	0.0807388	19.1412	26.004	0.305929	193.119	2.27198	833.85	0.0311703
					5.27	30.6942	7.42731	0.0800749	19.1453	25.9517	0.305314	192.751	2.26766	833.85	0.0311077
					5.28	30.7685	7.42811	0.0794164	19.1494	25.8998	0.304704	192.387	2.26337	833.85	0.0310456
					5.29	30.8428	7.4289	0.0787634	19.1535	25.8484	0.304099	192.025	2.25912	833.85	0.030984
					5.3	30.9171	7.42968	0.0781157	19.1575	25.7974	0.303499	191.666	2.2549	833.85	0.0309229
					5.31	30.9914	7.43046	0.0774734	19.1616	25.7468	0.302904	191.311	2.25071	833.85	0.0308623
					5.32	31.0657	7.43123	0.0768363	19.1655	25.6966	0.302313	190.958	2.24656	833.85	0.0308022
					5.33	31.14	7.432	0.0762045	19.1695	25.6469	0.301728	190.608	2.24244	833.85	0.0307426
					5.34	31.2144	7.43276	0.0755779	19.1734	25.5975	0.301147	190.26	2.23836	833.85	0.0306835
					5.35	31.2887	7.43351	0.0749564	19.1773	25.5486	0.300572	189.916	2.2343	833.85	0.0306249
					5.36	31.363	7.43426	0.0743401	19.1811	25.5	0.3	189.574	2.23028	833.85	0.0305668
					5.37	31.4374	7.435	0.0737288	19.185	25.4519	0.299434	189.235	2.22629	833.85	0.0305091
					5.38	31.5117	7.43573	0.0731225	19.1887	25.4042	0.298872	188.899	2.22234	833.85	0.030452
					5.39	31.5861	7.43646	0.0725212	19.1925	25.3568	0.298315	188.565	2.21841	833.85	0.0303953
					5.4	31.6605	7.43718	0.0719249	19.1962	25.3098	0.297763	188.234	2.21452	833.85	0.030339
					5.41	31.7349	7.4379	0.0713335	19.1999	25.2633	0.297215	187.906	2.21065	833.85	0.0302833
					5.42	31.8092	7.43861	0.0707469	19.2036	25.2171	0.296672	187.58	2.20682	833.85	0.0302279
					5.43	31.8836	7.43931	0.0701651	19.2072	25.1713	0.296133	187.257	2.20302	833.85	0.0301731
					5.44	31.958	7.44001	0.0695882	19.2108	25.1258	0.295598	186.937	2.19925	833.85	0.0301187
					5.45	32.0324	7.44071	0.069016	19.2144	25.0808	0.295068	186.619	2.19551	833.85	0.0300647
					5.46	32.1069	7.44139	0.0684484	19.218	25.0361	0.294542	186.303	2.1918	833.85	0.0300112
					5.47	32.1813	7.44207	0.0678856	19.2215	24.9918	0.294021	185.991	2.18812	833.85	0.0299581
					5.48	32.2557	7.44275	0.0673274	19.225	24.9478	0.293504	185.68	2.18447	833.85	0.0299054
					5.49	32.3301	7.44342	0.0667738	19.2285	24.9042	0.292991	185.373	2.18085	833.85	0.0298532
					5.5	32.4046	7.44409	0.0662247	19.2319	24.861	0.292482	185.067	2.17726	833.85	0.0298015
					5.51	32.479	7.44475	0.0656801	19.2353	24.8181	0.291978	184.764	2.1737	833.85	0.0297501
					5.52	32.5535	7.4454	0.06514	19.2387	24.7756	0.291477	184.464	2.17017	833.85	0.0296992
					5.53	32.6279	7.44605	0.0646044	19.242	24.7334	0.290981	184.166	2.16666	833.85	0.0296487
					5.54	32.7024	7.44669	0.0640732	19.2454	24.6916	0.290489	183.871	2.16318	833.85	0.0295986
					5.55	32.7769	7.44733	0.0635463	19.2487	24.6501	0.290001	183.577	2.15973	833.85	0.0295489
					5.56	32.8514	7.44796	0.0630238	19.2519	24.6089	0.289517	183.286	2.15631	833.85	0.0294996
					5.57	32.9258	7.44859	0.0625055	19.2552	24.5681	0.289037	182.998	2.15292	833.85	0.0294507
					5.58	33.0003	7.44921	0.0619915	19.2584	24.5277	0.288561	182.712	2.14955	833.85	0.0294022
					5.59	33.0748	7.44983	0.0614818	19.2616	24.4875	0.288089	182.428	2.14621	833.85	0.0293542
					5.6	33.1493	7.45044	0.0609762	19.2647	24.4477	0.28762	182.146	2.1429	833.85	0.0293065
					5.61	33.2238	7.45105	0.0604748	19.2679	24.4082	0.287156	181.867	2.13961	833.85	0.0292592
					5.62	33.2984	7.45165	0.0599775	19.271	24.3691	0.286695	181.59	2.13635	833.85	0.0292123
					5.63	33.3729	7.45225	0.0594844	19.2741	24.3303	0.286238	181.315	2.13312	833.85	0.0291658
					5.64	33.4474	7.45284	0.0589952	19.2772	24.2917	0.285785	181.043	2.12991	833.85	0.0291197
					5.65	33.5219	7.45343	0.0585101	19.2802	24.2536	0.285336	180.772	2.12673	833.85	0.0290739
					5.66	33.5965	7.45401	0.058029	19.2832	24.2157	0.28489	180.504	2.12358	833.85	0.0290286
					5.67	33.671	7.45459	0.0575518	19.2862	24.1781	0.284448	180.238	2.12045	833.85	0.0289836
					5.68	33.7456	7.45516	0.0570786	19.2892	24.1408	0.28401	179.974	2.11734	833.85	0.0289389
					5.69	33.8201	7.45573	0.0566092	19.2921	24.1039	0.283575	179.712	2.11426	833.85	0.0288947
					5.7	33.8947	7.45629	0.0561437	19.295	24.0672	0.283144	179.452	2.11121	833.85	0.0288508
					5.71	33.9693	7.45685	0.0556821	19.2979	24.0309	0.282716	179.195	2.10817	833.85	0.0288072
					5.72	34.0439	7.45741	0.0552242	19.3008	23.9948	0.282292	178.939	2.10517	833.85	0.0287641
					5.73	34.1184	7.45796	0.0547701	19.3036	23.9591	0.281872	178.686	2.10219	833.85	0.0287212
					5.74	34.193	7.4585	0.0543197	19.3065	23.9236	0.281455	178.435	2.09923	833.85	0.0286788
					5.75	34.2676	7.45904	0.053873	19.3093	23.8885	0.281041	178.185	2.0963	833.85	0.0286367
					5.76	34.3422	7.45958	0.0534301	19.312	23.8536	0.28063	177.938	2.09339	833.85	0.0285949
					5.77	34.4168	7.46011	0.0529907	19.3148	23.819	0.280224	177.692	2.0905	833.85	0.0285534
					5.78	34.4914	7.46064	0.052555	19.3175	23.7847	0.27982	177.449	2.08764	833.85	0.0285124
					5.79	34.566	7.46116	0.0521228	19.3202	23.7507	0.27942	177.208	2.0848	833.85	0.0284716
					5.8	34.6406	7.46168	0.0516942	19.3229	23.7169	0.279023	176.968	2.08198	833.85	0.0284312
					5.81	34.7153	7.4622	0.0512691	19.3256	23.6835	0.278629	176.731	2.07918	833.85	0.0283911
					5.82	34.7899	7.46271	0.0508475	19.3282	23.6503	0.278239	176.495	2.07641	833.85	0.0283513
					5.83	34.8645	7.46322	0.0504294	19.3309	23.6174	0.277851	176.261	2.07366	833.85	0.0283119
					5.84	34.9392	7.46372	0.0500148	19.3335	23.5847	0.277467	176.03	2.07094	833.85	0.0282728
					5.85	35.0138	7.46422	0.0496035	19.336	23.5523	0.277086	175.8	2.06823	833.85	0.028234
					5.86	35.0884	7.46471	0.0491956	19.3386	23.5202	0.276709	175.572	2.06555	833.85	0.0281956
					5.87	35.1631	7.4652	0.0487911	19.3411	23.4884	0.276334	175.345	2.06289	833.85	0.0281574
					5.88	35.2378	7.46569	0.0483899	19.3437	23.4568	0.275962	175.121	2.06025	833.85	0.0281196
					5.89	35.3124	7.46617	0.047992	19.3462	23.4255	0.275594	174.898	2.05763	833.85	0.0280821
					5.9	35.3871	7.46665	0.0475973	19.3486	23.3944	0.275228	174.678	2.05503	833.85	0.0280449
					5.91	35.4618	7.46712	0.0472059	19.3511	23.3636	0.274866	174.459	2.05246	833.85	0.0280079
					5.92	35.5364	7.46759	0.0468178	19.3535	23.333	0.274506	174.242	2.0499	833.85	0.0279713
					5.93	35.6111	7.46806	0.0464328	19.3559	23.3027	0.27415	174.026	2.04737	833.85	0.027935
					5.94	35.6858	7.46852	0.046051	19.3583	23.2727	0.273796	173.812	2.04485	833.85	0.027899
					5.95	35.7605	7.46898	0.0456723	19.3607	23.2429	0.273445	173.6	2.04236	833.85	0.0278633
					5.96	35.8352	7.46943	0.0452967	19.3631	23.2133	0.273098	173.39	2.03988	833.85	0.0278279
					5.97	35.9099	7.46988	0.0449243	19.3654	23.184	0.272753	173.182	2.03743	833.85	0.0277928
					5.98	35.9846	7.47033	0.0445549	19.3677	23.1549	0.272411	172.975	2.035	833.85	0.027758
					5.99	36.0593	7.47077	0.0441885	19.37	23.1261	0.272071	172.77	2.03258	833.85	0.0277234
					6	36.134	7.47121	0.0438251	19.3723	23.0975	0.271735	172.566	2.03019	833.85	0.0276891

## Sheet: Camera parallax correction
This speadsheet is for calculation of the correct positions of split time marks (sticks, cones etc.). The calculation accounts for camera parallax.			Athlete's position (m)	Distance of the mark from the start line (m)
Perpendicular distance from camera to the line of movement (m)	10		0	0.855		0.57	0	10
Separation between marks and line of movement (m)	0.57		2.5	3.2125		0.57	0	10
Camera location from the start line in the direction of movement (m)	15		5	5.57		0.57	0	10
			7.5	7.9275		0.57	0	10
			10	10.285		0.57	0	10
			15	15		0.57	0	10
			20	19.715		0.57	0	10
			25	24.43		0.57	0	10
			30	29.145		0.57	0	10

## Sheet: From speed-time curves
Time (s)	Radar Speed (km/h)	Radar Speed (m/s)	Model Speed (m/s)	Position (m)	Square differences	Acceleration (m/s2)	Position (m)	F Hzt (N)	F air (N)	F HZT total (N)	F HZT total (N/kg)	Power hzt (W/kg)	F RESULTANT (N)	RF (%)	Vmax (m/s)	8.84608
0	0	0	0	0	0	0	0	0	0	0	0	0	0	0	Mass (kg)	71.8
0.02	2.34	0.65	0.888665	0.0177733	0.0569608	6.76148	-0.868926	485.474	0.288882	485.763	6.7655	6.01226	855.62	0.567732	Height (m)	1.76
0.04	2.52	0.7	1.02275	0.0382283	0.104169	6.64754	-0.849808	477.294	0.382636	477.676	6.65287	6.80424	851.055	0.561275	T° (°C)	15
0.06	2.808	0.78	1.15458	0.0613199	0.14031	6.53553	-0.828031	469.251	0.487633	469.738	6.54232	7.55363	846.625	0.554836	P (mmHg)	1010
0.08	3.204	0.89	1.28419	0.0870036	0.155382	6.4254	-0.80364	461.344	0.603255	461.947	6.4338	8.26219	842.327	0.548417	Tau (s)	1.17688
0.1	3.744	1.04	1.41161	0.115236	0.138092	6.31713	-0.776678	453.57	0.728909	454.299	6.32728	8.93164	838.157	0.542021	Time delay (s)	-0.104596													distance	time	diff				Predicted	Timing Light
0.12	4.392	1.22	1.53688	0.145973	0.100415	6.21068	-0.74719	445.927	0.864026	446.791	6.22271	9.56358	834.112	0.535649	SUM of square differences	5.41459	0.179526												40.3	5.85372	-0.129293			0.3			diff	diff in per
0.14	5.148	1.43	1.66005	0.179174	0.0529215	6.10603	-0.715217	438.413	1.00806	439.421	6.12007	10.1596	830.187	0.529303	Air friction coefficient k (kg/m)	0.365801	see Arsac et al. 2002																	1.46	1.16	1.06	0.1	9.43396
0.16	5.94	1.65	1.78114	0.214797	0.0171965	6.00314	-0.680802	431.025	1.16048	432.186	6.0193	10.7212	826.38	0.522986	rho (kg/m^3)	1.62883																		2.2	1.9	1.78	0.12	6.74157
0.18	6.732	1.87	1.90018	0.252801	0.000911065	5.90198	-0.643985	423.762	1.3208	425.083	5.92038	11.2498	822.688	0.5167	Af (m²)	0.499064																		5.85	5.55	5.4	0.15	2.77778
0.2	7.524	2.09	2.01723	0.293145	0.00529604	5.80253	-0.604808	416.622	1.48852	418.11	5.82326	11.7468	819.107	0.510446	Cd	0.9
0.22	8.208	2.28	2.1323	0.335791	0.0218164	5.70475	-0.563309	409.601	1.66318	411.264	5.72792	12.2136	815.634	0.504227
0.24	8.856	2.46	2.24543	0.3807	0.0460415	5.60863	-0.519529	402.699	1.84435	404.544	5.63431	12.6514	812.266	0.498043	MAIN OUTCOMES
0.26	9.468	2.63	2.35665	0.427833	0.0747191	5.51412	-0.473505	395.914	2.03159	397.945	5.54241	13.0615	809	0.491898	F0 (N/kg)	7.40048														2.16
0.28	10.044	2.79	2.466	0.477153	0.104974	5.4212	-0.425275	389.242	2.2245	391.467	5.45218	13.4451	805.833	0.485792	V0 (m/s)	9.30047														1.86
0.3	10.584	2.94	2.57351	0.528623	0.134315	5.32985	-0.374877	382.683	2.42269	385.106	5.36359	13.8033	802.762	0.479726	Pmax (W/kg)	17.207
0.32	11.052	3.07	2.67921	0.582207	0.152719	5.24004	-0.322347	376.235	2.62578	378.861	5.27661	14.1371	799.785	0.473703	RFmax	0.485792
0.34	11.448	3.18	2.78312	0.63787	0.157512	5.15174	-0.26772	369.895	2.83341	372.728	5.1912	14.4478	796.898	0.467724	Drf	-0.0714189
0.36	11.7	3.25	2.88529	0.695575	0.133016	5.06493	-0.211033	363.662	3.04525	366.707	5.10734	14.7362	794.1	0.46179	DRF	-0.79571
0.38	11.952	3.32	2.98573	0.75529	0.111737	4.97958	-0.15232	357.534	3.26096	360.795	5.025	15.0033	791.387	0.455902	Drf	-0.0714189
0.4	12.204	3.39	3.08448	0.81698	0.0933428	4.89568	-0.0916156	351.51	3.48024	354.99	4.94415	15.2501	788.757	0.450062	Pmax (W)	1235.46
0.42	12.528	3.48	3.18157	0.880611	0.0890631	4.81318	-0.0289524	345.586	3.70277	349.289	4.86475	15.4775	786.208	0.444271	F0 (N)	531.354
0.44	12.888	3.58	3.27702	0.946151	0.0917993	4.73208	0.0356361	339.763	3.92828	343.691	4.78679	15.6864	783.737	0.438529
0.46	13.212	3.67	3.37086	1.01357	0.089486	4.65234	0.102118	334.038	4.15648	338.194	4.71023	15.8775	781.342	0.432838
0.48	13.464	3.74	3.46312	1.08283	0.0766634	4.57394	0.17046	328.409	4.38712	332.796	4.63505	16.0517	779.021	0.427198
0.5	13.572	3.77	3.55382	1.15391	0.0467319	4.49687	0.240632	322.875	4.61995	327.495	4.56121	16.2098	776.771	0.421611
0.52	13.608	3.78	3.643	1.22677	0.0187685	4.4211	0.312603	317.435	4.85472	322.289	4.48871	16.3524	774.591	0.416077
0.54	13.536	3.76	3.73068	1.30138	0.000859857	4.3466	0.386342	312.086	5.0912	317.177	4.41751	16.4803	772.477	0.410597
0.56	13.464	3.74	3.81687	1.37772	0.00590963	4.27335	0.46182	306.827	5.32919	312.156	4.34758	16.5942	770.429	0.405171															Bolt's power/kg is at 30
0.58	13.464	3.74	3.90162	1.45575	0.0261207	4.20135	0.539007	301.657	5.56846	307.225	4.2789	16.6946	768.445	0.399801
0.6	13.644	3.79	3.98494	1.53545	0.0380001	4.13055	0.617875	296.574	5.80882	302.382	4.21145	16.7824	766.522	0.394486
0.62	14.04	3.9	4.06685	1.61679	0.0278386	4.06095	0.698395	291.576	6.05008	297.626	4.14521	16.858	764.658	0.389228
0.64	14.544	4.04	4.14738	1.69973	0.0115309	3.99252	0.78054	286.663	6.29207	292.955	4.08015	16.922	762.852	0.384026
0.66	15.156	4.21	4.22656	1.78427	0.000274153	3.92524	0.864282	281.832	6.5346	288.367	4.01625	16.9749	761.102	0.378881
0.68	15.696	4.36	4.3044	1.87035	0.00309146	3.8591	0.949593	277.083	6.77751	283.861	3.9535	17.0174	759.406	0.373793
0.7	16.128	4.48	4.38093	1.95797	0.00981506	3.79407	1.03645	272.414	7.02066	279.435	3.89185	17.0499	757.763	0.368763
0.72	16.452	4.57	4.45617	2.0471	0.0129574	3.73014	1.12482	267.824	7.26388	275.088	3.83131	17.073	756.17	0.363791
0.74	16.668	4.63	4.53014	2.1377	0.00997165	3.66729	1.21469	263.311	7.50704	270.818	3.77184	17.087	754.627	0.358877
0.76	16.776	4.66	4.60287	2.22976	0.00326408	3.60549	1.30602	258.874	7.75001	266.624	3.71343	17.0924	753.133	0.35402
0.78	16.884	4.69	4.67437	2.32324	0.000244348	3.54474	1.39879	254.512	7.99266	262.505	3.65605	17.0897	751.684	0.349222
0.8	16.992	4.72	4.74466	2.41814	0.000608316	3.485	1.49299	250.223	8.23486	258.458	3.5997	17.0793	750.28	0.344482
0.82	17.172	4.77	4.81378	2.51441	0.00191627	3.42628	1.58857	246.007	8.47651	254.483	3.54434	17.0616	748.921	0.3398
0.84	17.424	4.84	4.88172	2.61205	0.00174071	3.36855	1.68553	241.862	8.71749	250.579	3.48996	17.037	747.603	0.335177
0.86	17.748	4.93	4.94852	2.71102	0.000343122	3.31178	1.78383	237.786	8.9577	246.744	3.43654	17.0058	746.326	0.330611
0.88	18.108	5.03	5.0142	2.8113	0.000249653	3.25598	1.88346	233.779	9.19705	242.976	3.38407	16.9684	745.089	0.326104
0.9	18.36	5.1	5.07877	2.91288	0.000450758	3.20111	1.98439	229.84	9.43544	239.275	3.33253	16.9251	743.89	0.321654
0.92	18.504	5.14	5.14225	3.01572	5.06363e-06	3.14717	2.08661	225.967	9.67279	235.64	3.28189	16.8763	742.729	0.317262
0.94	18.576	5.16	5.20466	3.11981	0.00199468	3.09414	2.19008	222.159	9.90901	232.068	3.23215	16.8222	741.604	0.312928
0.96	18.54	5.15	5.26602	3.22513	0.0134611	3.042	2.29479	218.416	10.144	228.56	3.18328	16.7632	740.513	0.308651
0.98	18.54	5.15	5.32635	3.33166	0.0310986	2.99074	2.40071	214.735	10.3778	225.113	3.13528	16.6996	739.457	0.30443
1	18.612	5.17	5.38566	3.43937	0.0465081	2.94035	2.50783	211.117	10.6102	221.727	3.08812	16.6316	738.433	0.300267
1.02	18.792	5.22	5.44397	3.54825	0.0501614	2.8908	2.61613	207.559	10.8412	218.401	3.04179	16.5594	737.441	0.29616
1.04	19.152	5.32	5.50129	3.65828	0.0328678	2.84209	2.72558	204.062	11.0707	215.133	2.99628	16.4834	736.48	0.29211
1.06	19.656	5.46	5.55766	3.76943	0.00953678	2.7942	2.83618	200.623	11.2987	211.922	2.95156	16.4038	735.548	0.288115
1.08	20.124	5.59	5.61307	3.88169	0.000532143	2.74711	2.94788	197.243	11.5251	208.768	2.90763	16.3207	734.646	0.284175
1.1	20.556	5.71	5.66755	3.99505	0.00180232	2.70082	3.06069	193.919	11.7499	205.669	2.86447	16.2345	733.771	0.280291
1.12	20.808	5.78	5.72111	4.10947	0.00346846	2.65531	3.17458	190.652	11.9731	202.625	2.82207	16.1454	732.924	0.276461
1.14	20.88	5.8	5.77376	4.22494	0.00068833	2.61057	3.28953	187.439	12.1945	199.633	2.78041	16.0534	732.102	0.272685
1.16	20.808	5.78	5.82553	4.34145	0.00207337	2.56658	3.40553	184.28	12.4141	196.695	2.73948	15.9589	731.306	0.268963
1.18	20.664	5.74	5.87643	4.45898	0.0186137	2.52333	3.52255	181.175	12.632	193.807	2.69927	15.8621	730.535	0.265295
1.2	20.556	5.71	5.92647	4.57751	0.0468603	2.48081	3.64058	178.122	12.8481	190.97	2.65976	15.763	729.788	0.261679
1.22	20.52	5.7	5.97567	4.69702	0.0759936	2.43901	3.7596	175.121	13.0623	188.183	2.62094	15.6618	729.063	0.258116
1.24	20.592	5.72	6.02404	4.81751	0.0924388	2.39791	3.8796	172.17	13.2746	185.445	2.58279	15.5588	728.361	0.254605
1.26	20.808	5.78	6.07159	4.93894	0.085025	2.3575	4.00056	169.269	13.485	182.754	2.54532	15.4541	727.681	0.251146
1.28	21.096	5.86	6.11834	5.0613	0.0667407	2.31778	4.12246	166.417	13.6934	180.11	2.5085	15.3478	727.021	0.247737
1.3	21.384	5.94	6.16431	5.18459	0.0503132	2.27872	4.24528	163.612	13.9	177.512	2.47232	15.2401	726.382	0.244379
1.32	21.636	6.01	6.2095	5.30878	0.0397985	2.24033	4.36902	160.855	14.1045	174.96	2.43677	15.1311	725.762	0.24107
1.34	21.852	6.07	6.25392	5.43386	0.0338278	2.20257	4.49366	158.145	14.3071	172.452	2.40184	15.0209	725.162	0.237812
1.36	21.996	6.11	6.2976	5.55981	0.0351948	2.16546	4.61918	155.48	14.5076	169.988	2.36752	14.9097	724.58	0.234602
1.38	22.212	6.17	6.34055	5.68662	0.0290859	2.12897	4.74556	152.86	14.7061	167.566	2.33379	14.7975	724.016	0.23144
1.4	22.464	6.24	6.38277	5.81428	0.020382	2.0931	4.87279	150.284	14.9026	165.187	2.30065	14.6845	723.469	0.228326
1.42	22.788	6.33	6.42427	5.94276	0.00888757	2.05783	5.00086	147.752	15.0971	162.849	2.26809	14.5708	722.938	0.22526
1.44	23.22	6.45	6.46508	6.07206	0.000227488	2.02315	5.12976	145.262	15.2895	160.552	2.2361	14.4566	722.424	0.22224															top guys at 0.04-0.06
1.46	23.688	6.58	6.5052	6.20217	0.00559447	1.98906	5.25946	142.815	15.4799	158.294	2.20466	14.3417	721.926	0.219267															bottom guys at 0.08
1.48	24.192	6.72	6.54465	6.33306	0.030748	1.95554	5.38996	140.408	15.6682	156.076	2.17376	14.2265	721.443	0.216339
1.5	24.588	6.83	6.58343	6.46473	0.0607971	1.92259	5.52124	138.042	15.8544	153.896	2.1434	14.111	720.975	0.213456
1.52	24.912	6.92	6.62156	6.59716	0.0890687	1.89019	5.6533	135.716	16.0386	151.755	2.11357	13.9951	720.52	0.210618
1.54	25.056	6.96	6.65904	6.73034	0.0905765	1.85834	5.7861	133.429	16.2207	149.65	2.08426	13.8792	720.08	0.207824
1.56	25.092	6.97	6.69589	6.86426	0.0751343	1.82703	5.91965	131.181	16.4007	147.581	2.05545	13.7631	719.653	0.205073
1.58	24.984	6.94	6.73213	6.9989	0.0432118	1.79624	6.05393	128.97	16.5787	145.549	2.02714	13.647	719.239	0.202365
1.6	24.768	6.88	6.76775	7.13426	0.0126008	1.76598	6.18893	126.797	16.7546	143.552	1.99933	13.5309	718.837	0.1997
1.62	24.444	6.79	6.80277	7.27031	0.000163018	1.73622	6.32464	124.66	16.9284	141.589	1.97199	13.415	718.448	0.197076
1.64	24.12	6.7	6.8372	7.40706	0.0188235	1.70696	6.46104	122.56	17.1002	139.66	1.94513	13.2992	718.07	0.194494
1.66	23.904	6.64	6.87105	7.54448	0.0533839	1.6782	6.59812	120.495	17.27	137.765	1.91873	13.1837	717.704	0.191952
1.68	23.796	6.61	6.90433	7.68256	0.0866301	1.64992	6.73588	118.464	17.4377	135.902	1.89278	13.0684	717.349	0.18945
1.7	23.832	6.62	6.93705	7.8213	0.10052	1.62212	6.87429	116.468	17.6033	134.071	1.86729	12.9535	717.004	0.186988
1.72	23.976	6.66	6.96922	7.96069	0.0956156	1.59478	7.01336	114.505	17.767	132.272	1.84223	12.8389	716.67	0.184565
1.74	24.192	6.72	7.00084	8.10071	0.0788733	1.56791	7.15306	112.576	17.9286	130.505	1.81761	12.7248	716.346	0.182181
1.76	24.444	6.79	7.03194	8.24134	0.0585336	1.54149	7.29339	110.679	18.0882	128.767	1.79342	12.6112	716.032	0.179835
1.78	24.696	6.86	7.06251	8.38259	0.0410089	1.51552	7.43433	108.814	18.2458	127.06	1.76964	12.4981	715.726	0.177526
1.8	24.984	6.94	7.09256	8.52445	0.0232748	1.48998	7.57588	106.98	18.4014	125.382	1.74627	12.3855	715.431	0.175254
1.82	25.272	7.02	7.12211	8.66689	0.0104262	1.46487	7.71803	105.178	18.5551	123.733	1.7233	12.2735	715.143	0.173018
1.84	25.596	7.11	7.15116	8.80991	0.00169402	1.44019	7.86076	103.405	18.7067	122.112	1.70073	12.1622	714.865	0.170819
1.86	25.92	7.2	7.17972	8.95351	0.000411327	1.41592	8.00407	101.663	18.8565	120.519	1.67854	12.0515	714.594	0.168654
1.88	26.244	7.29	7.2078	9.09766	0.00675718	1.39206	8.14795	99.9499	19.0042	118.954	1.65674	11.9415	714.332	0.166525
1.9	26.496	7.36	7.2354	9.24237	0.0155242	1.3686	8.29238	98.2657	19.1501	117.416	1.63532	11.8322	714.077	0.16443
1.92	26.64	7.4	7.26254	9.38762	0.018894	1.34554	8.43736	96.6099	19.294	115.904	1.61426	11.7236	713.83	0.162369
1.94	26.712	7.42	7.28923	9.53341	0.0171013	1.32287	8.58288	94.982	19.4361	114.418	1.59357	11.6159	713.591	0.160341
1.96	26.748	7.43	7.31546	9.67971	0.013119	1.30058	8.72893	93.3815	19.5762	112.958	1.57323	11.5089	713.358	0.158346
1.98	26.748	7.43	7.34125	9.82654	0.0078759	1.27866	8.8755	91.8079	19.7145	111.522	1.55324	11.4027	713.132	0.156384
2	26.748	7.43	7.36661	9.97387	0.00401818	1.25712	9.02258	90.2609	19.8509	110.112	1.53359	11.2974	712.913	0.154453
2.02	26.748	7.43	7.39154	10.1217	0.00147911	1.23593	9.17016	88.74	19.9855	108.725	1.51428	11.1929	712.7	0.152554
2.04	26.82	7.45	7.41605	10.27	0.00115256	1.21511	9.31824	87.2446	20.1183	107.363	1.49531	11.0893	712.493	0.150686
2.06	26.892	7.47	7.44015	10.4188	0.000891179	1.19463	9.4668	85.7745	20.2492	106.024	1.47665	10.9865	712.293	0.148849
2.08	27	7.5	7.46384	10.5681	0.00130768	1.1745	9.61584	84.3292	20.3784	104.708	1.45832	10.8847	712.098	0.147041
2.1	27.072	7.52	7.48713	10.7178	0.00108046	1.15471	9.76535	82.9082	20.5058	103.414	1.44031	10.7838	711.909	0.145263
2.12	27.036	7.51	7.51003	10.868	8.26774e-10	1.13525	9.91532	81.5111	20.6314	102.143	1.4226	10.6837	711.726	0.143514
2.14	26.964	7.49	7.53254	11.0187	0.00180982	1.11612	10.0657	80.1376	20.7553	100.893	1.40519	10.5847	711.547	0.141794
2.16	26.892	7.47	7.55468	11.1698	0.00716999	1.09732	10.2166	78.7872	20.8774	99.6647	1.38809	10.4865	711.374	0.140102
2.18	26.82	7.45	7.57644	11.3213	0.0159862	1.07883	10.3679	77.4596	20.9979	98.4575	1.37127	10.3894	711.206	0.138437
2.2	26.856	7.46	7.59783	11.4733	0.0189974	1.06065	10.5197	76.1544	21.1166	97.271	1.35475	10.2932	711.043	0.136801
2.22	27	7.5	7.61886	11.6257	0.0141288	1.04277	10.6718	74.8712	21.2337	96.1049	1.33851	10.1979	710.884	0.135191
2.24	27.252	7.57	7.63954	11.7784	0.00483635	1.0252	10.8244	73.6095	21.3491	94.9587	1.32254	10.1036	710.73	0.133607
2.26	27.648	7.68	7.65987	11.9316	0.00040503	1.00793	10.9774	72.3692	21.4629	93.8321	1.30685	10.0103	710.581	0.13205
2.28	28.08	7.8	7.67986	12.0852	0.0144329	0.990943	11.1308	71.1497	21.5751	92.7248	1.29143	9.91802	710.435	0.130518
2.3	28.512	7.92	7.69951	12.2392	0.048614	0.974245	11.2846	69.9508	21.6856	91.6364	1.27627	9.82668	710.294	0.129012
2.32	28.872	8.02	7.71883	12.3936	0.0907006	0.957828	11.4388	68.7721	21.7946	90.5667	1.26137	9.73634	710.157	0.127531
2.34	29.088	8.08	7.73783	12.5484	0.117081	0.941689	11.5934	67.6132	21.902	89.5152	1.24673	9.64698	710.023	0.126074
2.36	29.16	8.1	7.7565	12.7035	0.11799	0.925821	11.7483	66.4739	22.0078	88.4817	1.23234	9.55862	709.894	0.124641
2.38	29.088	8.08	7.77486	12.859	0.0931081	0.91022	11.9036	65.3538	22.1121	87.4659	1.21819	9.47125	709.768	0.123232
2.4	28.944	8.04	7.79291	13.0148	0.0610513	0.894882	12.0593	64.2525	22.2149	86.4675	1.20428	9.38487	709.646	0.121846
2.42	28.728	7.98	7.81066	13.1711	0.0286757	0.879803	12.2153	63.1699	22.3162	85.4861	1.19061	9.29948	709.527	0.120483
2.44	28.476	7.91	7.82811	13.3276	0.00670626	0.864978	12.3717	62.1054	22.416	84.5214	1.17718	9.21508	709.411	0.119143
2.46	28.296	7.86	7.84526	13.4845	0.000217219	0.850402	12.5285	61.0589	22.5144	83.5733	1.16397	9.13167	709.299	0.117825
2.48	28.224	7.84	7.86213	13.6418	0.00048956	0.836073	12.6855	60.03	22.6113	82.6413	1.15099	9.04925	709.19	0.116529
2.5	28.188	7.83	7.87871	13.7993	0.00237229	0.821984	12.8429	59.0185	22.7068	81.7252	1.13823	8.96781	709.083	0.115255
2.52	28.188	7.83	7.89501	13.9572	0.0042259	0.808133	13.0007	58.024	22.8008	80.8248	1.12569	8.88736	708.98	0.114001
2.54	28.224	7.84	7.91103	14.1155	0.0050457	0.794516	13.1587	57.0462	22.8935	79.9397	1.11337	8.80788	708.88	0.112769
2.56	28.224	7.84	7.92679	14.274	0.00753235	0.781128	13.3171	56.085	22.9848	79.0697	1.10125	8.72937	708.782	0.111557
2.58	28.296	7.86	7.94228	14.4328	0.00676995	0.767965	13.4758	55.1399	23.0747	78.2146	1.08934	8.65184	708.687	0.110365
2.6	28.368	7.88	7.95751	14.592	0.00600768	0.755025	13.6348	54.2108	23.1633	77.374	1.07763	8.57527	708.595	0.109194
2.62	28.512	7.92	7.97248	14.7514	0.00275437	0.742302	13.7941	53.2973	23.2505	76.5478	1.06613	8.49966	708.505	0.108041
2.64	28.692	7.97	7.9872	14.9112	0.000295934	0.729794	13.9537	52.3992	23.3364	75.7356	1.05481	8.42501	708.418	0.106908
2.66	28.872	8.02	8.00168	15.0712	0.000335795	0.717496	14.1136	51.5162	23.4211	74.9373	1.0437	8.35131	708.333	0.105794
2.68	29.088	8.08	8.0159	15.2315	0.0041083	0.705406	14.2738	50.6482	23.5045	74.1526	1.03277	8.27856	708.251	0.104698
2.7	29.268	8.13	8.02989	15.3921	0.0100214	0.69352	14.4342	49.7947	23.5866	73.3813	1.02202	8.20674	708.17	0.103621
2.72	29.412	8.17	8.04365	15.553	0.0159653	0.681834	14.595	48.9557	23.6674	72.6231	1.01146	8.13585	708.092	0.102562
2.74	29.484	8.19	8.05717	15.7142	0.0176445	0.670344	14.756	48.1307	23.7471	71.8778	1.00108	8.0659	708.016	0.10152
2.76	29.556	8.21	8.07046	15.8756	0.0194711	0.659049	14.9173	47.3197	23.8255	71.1452	0.99088	7.99686	707.942	0.100496
2.78	29.592	8.22	8.08353	16.0372	0.0186239	0.647943	15.0788	46.5223	23.9027	70.4251	0.98085	7.92873	707.87	0.0994887
2.8	29.592	8.22	8.09638	16.1992	0.0152819	0.637025	15.2406	45.7384	23.9788	69.7172	0.970991	7.86151	707.8	0.0984984
2.82	29.592	8.22	8.10901	16.3613	0.0123181	0.626291	15.4026	44.9677	24.0537	69.0213	0.9613	7.79519	707.732	0.0975247
2.84	29.556	8.21	8.12143	16.5238	0.00784412	0.615737	15.565	44.2099	24.1274	68.3374	0.951774	7.72977	707.665	0.0965673
2.86	29.556	8.21	8.13364	16.6864	0.00583029	0.605362	15.7275	43.465	24.2	67.665	0.942409	7.66522	707.601	0.095626
2.88	29.556	8.21	8.14565	16.8494	0.0041411	0.595161	15.8903	42.7326	24.2715	67.0041	0.933204	7.60155	707.538	0.0947003
2.9	29.556	8.21	8.15745	17.0125	0.00276137	0.585132	16.0533	42.0125	24.3419	66.3544	0.924156	7.53876	707.477	0.0937902
2.92	29.556	8.21	8.16906	17.1759	0.00167649	0.575273	16.2166	41.3046	24.4112	65.7158	0.915261	7.47682	707.417	0.0928954
2.94	29.52	8.2	8.18046	17.3395	0.000381683	0.565579	16.3801	40.6086	24.4794	65.088	0.906518	7.41574	707.359	0.0920155
2.96	29.52	8.2	8.19168	17.5033	6.92342e-05	0.556049	16.5438	39.9243	24.5466	64.4709	0.897923	7.3555	707.302	0.0911504
2.98	29.52	8.2	8.20271	17.6674	7.32407e-06	0.546679	16.7078	39.2515	24.6127	63.8643	0.889474	7.2961	707.247	0.0902997
3	29.592	8.22	8.21355	17.8317	4.16348e-05	0.537467	16.8719	38.5901	24.6778	63.268	0.881169	7.23753	707.194	0.0894634
3.02	29.7	8.25	8.22421	17.9961	0.00066533	0.52841	17.0363	37.9399	24.7419	62.6818	0.873005	7.17977	707.142	0.0886411
3.04	29.844	8.29	8.23468	18.1608	0.00305976	0.519506	17.2009	37.3006	24.805	62.1056	0.86498	7.12284	707.091	0.0878325
3.06	29.988	8.33	8.24499	18.3257	0.00722716	0.510752	17.3657	36.672	24.8671	61.5391	0.857091	7.0667	707.041	0.0870375
3.08	30.168	8.38	8.25512	18.4908	0.015596	0.502146	17.5307	36.0541	24.9282	60.9823	0.849336	7.01137	706.993	0.0862559
3.1	30.276	8.41	8.26507	18.6561	0.0210035	0.493684	17.6959	35.4465	24.9884	60.435	0.841713	6.95682	706.946	0.0854874
3.12	30.312	8.42	8.27486	18.8216	0.0210644	0.485366	17.8613	34.8493	25.0476	59.8969	0.834219	6.90305	706.9	0.0847318
3.14	30.24	8.4	8.28449	18.9873	0.0133426	0.477187	18.0269	34.262	25.106	59.368	0.826852	6.85005	706.856	0.0839888
3.16	30.168	8.38	8.29395	19.1532	0.00740413	0.469146	18.1927	33.6847	25.1633	58.848	0.81961	6.79781	706.812	0.0832584
3.18	30.06	8.35	8.30326	19.3193	0.00218497	0.461241	18.3586	33.1171	25.2198	58.3369	0.812492	6.74633	706.77	0.0825402
3.2	29.952	8.32	8.3124	19.4855	5.77105e-05	0.453469	18.5248	32.559	25.2754	57.8345	0.805494	6.69559	706.728	0.0818341
3.22	29.88	8.3	8.3214	19.6519	0.000457789	0.445827	18.6911	32.0104	25.3301	57.3405	0.798615	6.64559	706.688	0.0811398
3.24	29.808	8.28	8.33024	19.8186	0.00252378	0.438315	18.8576	31.471	25.384	56.855	0.791852	6.59632	706.649	0.0804572
3.26	29.772	8.27	8.33893	19.9853	0.00475127	0.430929	19.0243	30.9407	25.437	56.3777	0.785205	6.54777	706.611	0.0797861
3.28	29.7	8.25	8.34748	20.1523	0.00950141	0.423668	19.1912	30.4193	25.4892	55.9085	0.77867	6.49993	706.573	0.0791262
3.3	29.628	8.23	8.35588	20.3194	0.015845	0.416529	19.3582	29.9068	25.5405	55.4472	0.772246	6.45279	706.537	0.0784775
3.32	29.556	8.21	8.36414	20.4867	0.0237583	0.40951	19.5254	29.4028	25.591	54.9938	0.765931	6.40635	706.502	0.0778396
3.34	29.448	8.18	8.37226	20.6541	0.0369632	0.402609	19.6928	28.9074	25.6407	54.5481	0.759723	6.36059	706.467	0.0772125
3.36	29.412	8.17	8.38024	20.8217	0.0442018	0.395825	19.8603	28.4202	25.6897	54.1099	0.75362	6.31552	706.433	0.0765959
3.38	29.448	8.18	8.38809	20.9895	0.0433022	0.389155	20.028	27.9413	25.7378	53.6792	0.747621	6.27111	706.4	0.0759897
3.4	29.556	8.21	8.39581	21.1574	0.0345251	0.382598	20.1958	27.4705	25.7852	53.2557	0.741723	6.22736	706.368	0.0753937
3.42	29.664	8.24	8.4034	21.3255	0.0266984	0.376151	20.3638	27.0076	25.8318	52.8394	0.735925	6.18427	706.337	0.0748077
3.44	29.808	8.28	8.41086	21.4937	0.0171233	0.369812	20.532	26.5525	25.8777	52.4302	0.730226	6.14183	706.307	0.0742315
3.46	29.952	8.32	8.41819	21.6621	0.00964123	0.363581	20.7003	26.1051	25.9228	52.028	0.724623	6.10002	706.277	0.0736651
3.48	30.096	8.36	8.4254	21.8306	0.00427715	0.357454	20.8687	25.6652	25.9673	51.6325	0.719115	6.05884	706.248	0.0731082
3.5	30.24	8.4	8.43249	21.9992	0.00105551	0.351431	21.0373	25.2327	26.011	51.2437	0.713701	6.01828	706.22	0.0725606
3.52	30.348	8.43	8.43946	22.168	8.94512e-05	0.345509	21.206	24.8076	26.054	50.8616	0.708378	5.97833	706.192	0.0720223
3.54	30.456	8.46	8.44631	22.3369	0.000187425	0.339687	21.3749	24.3895	26.0963	50.4859	0.703146	5.93899	706.165	0.071493
3.56	30.528	8.48	8.45305	22.506	0.000726518	0.333963	21.5439	23.9786	26.138	50.1165	0.698002	5.90024	706.139	0.0709726
