# Supplementary material for: Validity and reliability of sprint force-velocity profiling in elite football: Comparison of MySprint, GPS, and radar devices
Source: PLoS One. 2025 Jun 4;20(6):e0325611. doi: 10.1371/journal.pone.0325611 (PMC12136470; doi:10.1371/journal.pone.0325611)
Supplement: S3 File — (XLSX) [file pone.0325611.s003.xlsx]

## Sheet: Validity between equipment
Participant	F0	V0	Fvslope	Equipment
MAPAR1	10.012	8.06	-0.11	App
MAPAR2	10.665	8.15	-0.115	App
MAPAR3	10.389	7.94	-0.116	App
MAPAR4	10.967	7.82	-0.125	App
MAPAR5	10.518	7.18	-0.132	App
MAPAR6	9.272	7.56	-0.11	App
MAPAR7	10.869	7.98	-0.12	App
MAPAR8	10.356	7.8	-0.119	App
MAPAR9	10.329	7.47	-0.159	App
MAPAR10	7.858	7.92	-0.09	App
MAPAR11	10.236	8.14	-0.111	App
MAPAR1	7.416	9.125	-0.077	Radar
MAPAR2	8.997	9.013	-0.096	Radar
MAPAR3	8.753	8.345	-0.101	Radar
MAPAR4	7.85	9.038	-0.083	Radar
MAPAR5	5.503	9.272	-0.055	Radar
MAPAR6	6.34	9.159	-0.065	Radar
MAPAR7	7.861	9.127	-0.082	Radar
MAPAR8	8.209	8.806	-0.089	Radar
MAPAR9	7.68	8.601	-0.085	Radar
MAPAR10	6.371	8.533	-0.071	Radar
MAPAR11	8.444	8.758	-0.092	Radar
MAPAR1	7.121	8.889	-0.06	GPS
MAPAR2	6.866	9.649	-0.053	GPS
MAPAR3	7.819	8.322	-0.069	GPS
MAPAR4	8.299	8.775	-0.067	GPS
MAPAR5	7.363	8.537	-0.064	GPS
MAPAR6	7.625	8.594	-0.065	GPS
MAPAR7	7.685	8.974	-0.062	GPS
MAPAR8	7.782	8.741	-0.065	GPS
MAPAR9	6.968	8.855	-0.059	GPS
MAPAR10	6.618	8.595	-0.059	GPS
MAPAR11	7.141	8.852	-0.06	GPS

## Sheet: Inter-trial reliability
Participant	F0 app sprint 1	F0 radar sprint 1	F0 GPS sprint 1	V0 app sprint 1	V0 radar sprint 1	V0 GPS sprint 1	F0 app sprint 2	F0 radar sprint 2	F0 GPS sprint 2	V0 app sprint 2	V0 radar sprint 2	V0 GPS sprint 2
MAPAR1	10.012	7.416	7.121	8.06	9.125	8.889		6.541	8.485		9.43	8.369
MAPAR2	10.665	8.997	6.866	8.15	9.013	9.649	9.429	7.721	8.101	8.36	9.133	8.992
MAPAR3	10.389	8.753	7.819	7.94	8.345	8.322	10.489	6.676	7.051	7.91	8.731	8.38
MAPAR4	10.967	7.85	8.299	7.82	9.038	8.775	11.088	8.258	7.873	7.68	8.794	8.896
MAPAR5	10.518	5.503	7.363	7.18	9.272	8.537	10.934		7.706	7.13		8.23
MAPAR6	9.272	6.34	7.625	7.56	9.159	8.594
MAPAR7	10.869	7.861	7.685	7.98	9.127	8.974			7.764		9.251	9.039
MAPAR8	10.356	8.209	7.782	7.8	8.806	8.741	10.495		5.143	7.37		9.179
MAPAR9	10.329	7.68	6.968	7.47	8.601	8.855		6.816	5.797		9.062	9.496
MAPAR10	7.858	6.371	6.618	7.92	8.533	8.595		6.405	6.593		8.863	8.702
MAPAR11	10.236	8.444	7.141	8.14	8.758	8.852	9.043	7.374	5.789	8.02	8.861	9.279

## Sheet: Intra-rater reliability
F0 analysis 1	F0 analysis 2	V0 analysis 1	V0 analysis 2
10.012	9.682	8.06	8.19
10.665	9.947	8.15	8.21
10.389	10.569	7.94	7.97
10.967	11.21	7.82	7.88
10.518	11.856	7.18	7.25
9.272	9.786	7.56	7.48
10.869	10.525	7.98	8.05
10.356	10.904	7.8	7.77
10.329	10.575	7.47	7.49
7.858	7.979	7.92	7.96
10.236	10.102	8.14	8.24

## Sheet: Inter-rater reliability
F0 rater 1	F0 rater 2	V0 rater 1	V0 rater 2
10.012	9.714	8.06	8.12
10.665	10.427	8.15	8.18
10.389	10.446	7.94	7.95
10.967	11.059	7.82	7.85
10.518	10.791	7.18	7.22
9.272	9.583	7.56	7.36
10.869	10.697	7.98	8.02
10.356	10.63	7.8	7.79
10.329	10.452	7.47	7.49
7.858	7.919	7.92	7.94
10.236	10.169	8.14	8.19
